# Supplementary material for: 3-Carbamoyl-1-(2-nitrobenzyl)pyridin­ium bromide
Source: Acta Crystallogr Sect E Struct Rep Online. 2012 Apr 18;68(Pt 5):o1441–2. doi: 10.1107/S1600536812015917 (PMC3344559; doi:10.1107/S1600536812015917)
Supplement: Supplementary file 1 [file e-68-o1441-sup1.cif]

##############################################################################
#                                                                            #
# This CIF contains the data in a paper accepted for publication in          #
# Acta Crystallographica Section E. It conforms to the requirements of       #
# Notes for Authors for Acta Crystallographica Section E, and has been       #
# peer reviewed under the auspices of the IUCr Commission on Journals.       #
#                                                                            #
# Full details of the Crystallographic Information File format               #
# are given in the paper "The Crystallographic Information File (CIF):       #
# a New Standard Archive File for Crystallography" by S. R. Hall, F. H.      #
# Allen and I. D. Brown [Acta Cryst. (1991), A47, 655-685].                  #
#                                                                            #
# The current version of the core CIF dictionary is obtainable from          #
# ftp://ftp.iucr.org/pub/cif_core.dic.                                       #
#                                                                            #
# Software is freely available for graphical display of the structure(s)     #
# in this CIF. For information consult the CIF software page                 #
# http://www.iucr.org/resources/cif/software.                                #
#                                                                            #
# This file may be used for bona fide research purposes within the           #
# scientific community so long as proper attribution is given to the journal # 
# article from which it was obtained.                                        #
#                                                                            #
##############################################################################
data_I
_audit_creation_method     SHELXTL
_chemical_name_systematic
;
3-Carbamoyl-1-(2-nitrobenzyl)pyridinium bromide
;
_chemical_name_common     ?
_chemical_formula_moiety     'C13 H12 N3 O3 + , Br -'
_chemical_formula_sum     'C13 H12 Br N3 O3'
_chemical_formula_iupac     'C13 H12 N3 O3 + , Br -'
_chemical_formula_weight     338.17
_chemical_melting_point     ?
_symmetry_cell_setting     monoclinic
_symmetry_space_group_name_H-M     'P 21/c'
_symmetry_space_group_name_Hall     '-P 2ybc'
loop_
    _symmetry_equiv_pos_as_xyz
    'x, y, z'
    '-x, y+1/2, -z+1/2'
    '-x, -y, -z'
    'x, -y-1/2, z-1/2'
_cell_length_a     17.576(4)
_cell_length_b     7.9990(16)
_cell_length_c     10.152(2)
_cell_angle_alpha     90.00
_cell_angle_beta     105.88(3)
_cell_angle_gamma     90.00
_cell_volume     1372.8(5)
_cell_formula_units_Z     4
_cell_measurement_reflns_used     11909
_cell_measurement_theta_min     2.7
_cell_measurement_theta_max     27.6
_cell_measurement_temperature     293(2)
_exptl_crystal_description     'block'
_exptl_crystal_colour     'colorless'
_exptl_crystal_size_max     0.15
_exptl_crystal_size_mid     0.15
_exptl_crystal_size_min     0.10
_exptl_crystal_density_diffrn     1.636
_exptl_crystal_density_meas     ?
_exptl_crystal_density_method     'not measured'
_exptl_crystal_F_000     680
_exptl_absorpt_coefficient_mu     3.005
_exptl_absorpt_correction_type     multi-scan
_exptl_absorpt_process_details     '(SADABS; Bruker, 1997)'
_exptl_absorpt_correction_T_min     0.6613
_exptl_absorpt_correction_T_max     0.7532
_exptl_special_details     ?
_diffrn_ambient_temperature     293(2)
_diffrn_radiation_type     MoK\a
_diffrn_radiation_wavelength     0.71073
_diffrn_radiation_source     'fine-focus sealed tube'
_diffrn_radiation_monochromator     graphite
_diffrn_measurement_device_type     'Bruker SMART CCD'
_diffrn_measurement_method     '\f and \w'
_diffrn_detector_area_resol_mean     ?
_diffrn_reflns_number     7399
_diffrn_reflns_av_R_equivalents     0.0338
_diffrn_reflns_av_sigmaI/netI     0.0545
_diffrn_reflns_theta_min     2.41
_diffrn_reflns_theta_max     26.00
_diffrn_reflns_theta_full     26.00
_diffrn_measured_fraction_theta_max     0.996
_diffrn_measured_fraction_theta_full     0.996
_diffrn_reflns_limit_h_min     -21
_diffrn_reflns_limit_h_max     21
_diffrn_reflns_limit_k_min     -9
_diffrn_reflns_limit_k_max     9
_diffrn_reflns_limit_l_min     -10
_diffrn_reflns_limit_l_max     12
_diffrn_standards_number     ?
_diffrn_standards_interval_count     ?
_diffrn_standards_interval_time     ?
_diffrn_standards_decay_%     ?
_refine_special_details
;
Refinement of <i>F</i>^2^ against ALL reflections. The weighted <i>R</i>-factor
<i>wR</i> and goodness of fit <i>S</i> are based on <i>F</i>^2^, conventional
<i>R</i>-factors <i>R</i> are based on <i>F</i>, with <i>F</i> set to zero for
negative <i>F</i>^2^. The threshold expression of <i>F</i>^2^ >
\s(<i>F</i>^2^) is used only for calculating <i>R</i>-factors(gt) <i>etc</i>.
and is not relevant to the choice of reflections for refinement.
<i>R</i>-factors based on <i>F</i>^2^ are statistically about twice as large
as those based on <i>F</i>, and <i>R</i>- factors based on ALL data will be
even larger.
;
_reflns_number_total     2684
_reflns_number_gt     2081
_reflns_threshold_expression     'I>2\s(I)'
_refine_ls_structure_factor_coef     Fsqd
_refine_ls_matrix_type     full
_refine_ls_R_factor_all     0.0515
_refine_ls_R_factor_gt     0.0359
_refine_ls_wR_factor_gt     0.0805
_refine_ls_wR_factor_ref     0.0857
_refine_ls_goodness_of_fit_ref     1.043
_refine_ls_restrained_S_all     1.043
_refine_ls_number_reflns     2684
_refine_ls_number_parameters     187
_refine_ls_number_restraints     2
_refine_ls_hydrogen_treatment     mixed
_refine_ls_weighting_scheme     calc
_refine_ls_weighting_details
         'calc w=1/[\s^2^(Fo^2^)+(0.0287P)^2^+0.3626P] where P=(Fo^2^+2Fc^2^)/3'
_atom_sites_solution_hydrogens     geom
_atom_sites_solution_primary     direct
_atom_sites_solution_secondary     difmap
_refine_ls_shift/su_max     0.001
_refine_ls_shift/su_mean     0.000
_refine_diff_density_max     0.363
_refine_diff_density_min     -0.382
_refine_ls_extinction_method     none
_refine_ls_extinction_coef     ?
loop_
    _atom_type_symbol
    _atom_type_description
    _atom_type_scat_dispersion_real
    _atom_type_scat_dispersion_imag
    _atom_type_scat_source
    'C' 'C' 0.0033 0.0016
                         'International Tables Vol C Tables 4.2.6.8 and 6.1.1.4'
    'H' 'H' 0.0000 0.0000
                         'International Tables Vol C Tables 4.2.6.8 and 6.1.1.4'
    'N' 'N' 0.0061 0.0033
                         'International Tables Vol C Tables 4.2.6.8 and 6.1.1.4'
    'O' 'O' 0.0106 0.0060
                         'International Tables Vol C Tables 4.2.6.8 and 6.1.1.4'
    'Br' 'Br' -0.2901 2.4595
                         'International Tables Vol C Tables 4.2.6.8 and 6.1.1.4'
_computing_data_collection     'SMART (Bruker, 1997)'
_computing_cell_refinement     'SAINT (Bruker, 1997)'
_computing_data_reduction     'SAINT (Bruker, 1997)'
_computing_structure_solution     'SHELXS97 (Sheldrick, 2008)'
_computing_structure_refinement     'SHELXL97 (Sheldrick, 2008)'
_computing_molecular_graphics     'SHELXTL (Sheldrick, 2008)'
_computing_publication_material     'SHELXTL (Sheldrick, 2008)'
loop_
    _atom_site_type_symbol
    _atom_site_label
    _atom_site_fract_x
    _atom_site_fract_y
    _atom_site_fract_z
    _atom_site_U_iso_or_equiv
    _atom_site_adp_type
    _atom_site_calc_flag
    _atom_site_refinement_flags
    _atom_site_occupancy
    _atom_site_symmetry_multiplicity
    _atom_site_disorder_assembly
    _atom_site_disorder_group
    Br Br1 0.299001(18) 0.53711(4) 0.36253(3) 0.04487(13) Uani d . 1 1 . .
    N N1 0.51901(17) 0.2174(4) 0.9902(3) 0.0556(7) Uani d D 1 1 . .
    H H1A 0.5634(10) 0.181(4) 1.041(3) 0.067 Uiso d D 1 1 . .
    H H1B 0.506(2) 0.193(5) 0.9045(10) 0.067 Uiso d D 1 1 . .
    N N2 0.09788(14) 0.6339(3) 1.1536(2) 0.0374(6) Uani d . 1 1 . .
    N N3 0.27770(14) 0.5158(3) 0.9346(2) 0.0333(5) Uani d . 1 1 . .
    O O1 0.48818(12) 0.3289(3) 1.1724(2) 0.0515(6) Uani d . 1 1 . .
    O O2 0.11894(12) 0.7569(3) 1.1007(2) 0.0468(5) Uani d . 1 1 . .
    O O3 0.06762(15) 0.6449(3) 1.2487(3) 0.0648(7) Uani d . 1 1 . .
    C C1 0.47318(17) 0.3051(4) 1.0485(3) 0.0396(7) Uani d . 1 1 . .
    C C2 0.40031(16) 0.3825(3) 0.9549(3) 0.0330(6) Uani d . 1 1 . .
    C C3 0.38718(18) 0.3982(4) 0.8142(3) 0.0411(7) Uani d . 1 1 . .
    H H3 0.4249 0.3592 0.7728 0.049 Uiso calc R 1 1 . .
    C C4 0.31891(19) 0.4710(4) 0.7355(3) 0.0444(8) Uani d . 1 1 . .
    H H4 0.3101 0.4811 0.6412 0.053 Uiso calc R 1 1 . .
    C C5 0.26429(18) 0.5282(4) 0.7981(3) 0.0397(7) Uani d . 1 1 . .
    H H5 0.2175 0.5760 0.7459 0.048 Uiso calc R 1 1 . .
    C C6 0.34414(16) 0.4456(3) 1.0136(3) 0.0329(6) Uani d . 1 1 . .
    H H6 0.3523 0.4396 1.1080 0.040 Uiso calc R 1 1 . .
    C C7 0.21733(16) 0.5811(3) 0.9988(3) 0.0340(7) Uani d . 1 1 . .
    H H7A 0.1859 0.6657 0.9398 0.041 Uiso calc R 1 1 . .
    H H7B 0.2436 0.6335 1.0854 0.041 Uiso calc R 1 1 . .
    C C8 0.16318(15) 0.4428(3) 1.0230(3) 0.0298(6) Uani d . 1 1 . .
    C C9 0.16802(17) 0.2812(4) 0.9765(3) 0.0372(7) Uani d . 1 1 . .
    H H9 0.2030 0.2585 0.9246 0.045 Uiso calc R 1 1 . .
    C C10 0.12235(18) 0.1532(4) 1.0052(3) 0.0443(8) Uani d . 1 1 . .
    H H10 0.1267 0.0464 0.9717 0.053 Uiso calc R 1 1 . .
    C C11 0.07044(18) 0.1813(4) 1.0828(3) 0.0429(7) Uani d . 1 1 . .
    H H11 0.0404 0.0941 1.1028 0.051 Uiso calc R 1 1 . .
    C C12 0.06342(17) 0.3402(4) 1.1305(3) 0.0394(7) Uani d . 1 1 . .
    H H12 0.0284 0.3615 1.1825 0.047 Uiso calc R 1 1 . .
    C C13 0.10931(15) 0.4683(3) 1.1001(3) 0.0307(6) Uani d . 1 1 . .
loop_
    _atom_site_aniso_label
    _atom_site_aniso_U_11
    _atom_site_aniso_U_22
    _atom_site_aniso_U_33
    _atom_site_aniso_U_12
    _atom_site_aniso_U_13
    _atom_site_aniso_U_23
    Br1 0.0467(2) 0.0500(2) 0.0367(2) -0.00517(15) 0.00936(14) 0.00137(15)
    N1 0.0406(17) 0.066(2) 0.0561(19) 0.0114(15) 0.0063(15) -0.0072(16)
    N2 0.0361(14) 0.0353(15) 0.0415(15) 0.0064(11) 0.0120(11) -0.0022(12)
    N3 0.0364(14) 0.0322(13) 0.0346(13) -0.0001(10) 0.0152(11) 0.0025(10)
    O1 0.0402(12) 0.0710(16) 0.0435(14) 0.0001(11) 0.0117(10) 0.0118(12)
    O2 0.0491(13) 0.0332(12) 0.0613(15) -0.0007(10) 0.0202(11) -0.0023(11)
    O3 0.0894(19) 0.0559(16) 0.0689(16) 0.0129(13) 0.0549(15) -0.0026(13)
    C1 0.0320(16) 0.0412(18) 0.047(2) -0.0050(13) 0.0134(14) 0.0044(15)
    C2 0.0314(15) 0.0317(16) 0.0369(16) -0.0060(12) 0.0111(12) 0.0002(13)
    C3 0.0445(18) 0.0419(17) 0.0431(18) -0.0009(14) 0.0224(15) -0.0049(15)
    C4 0.053(2) 0.0526(19) 0.0301(16) 0.0042(16) 0.0158(14) 0.0022(15)
    C5 0.0418(17) 0.0398(17) 0.0348(17) 0.0044(14) 0.0056(14) 0.0070(14)
    C6 0.0343(15) 0.0359(17) 0.0289(15) -0.0028(13) 0.0092(12) 0.0045(12)
    C7 0.0352(16) 0.0331(16) 0.0373(16) 0.0037(12) 0.0160(13) 0.0013(12)
    C8 0.0278(14) 0.0323(16) 0.0274(14) 0.0010(11) 0.0044(11) 0.0011(12)
    C9 0.0395(16) 0.0374(17) 0.0363(17) 0.0032(13) 0.0131(13) -0.0050(13)
    C10 0.0530(19) 0.0298(17) 0.0490(19) -0.0039(14) 0.0121(15) -0.0054(14)
    C11 0.0438(18) 0.0368(18) 0.0486(19) -0.0129(14) 0.0134(15) 0.0015(15)
    C12 0.0330(16) 0.0449(19) 0.0425(18) -0.0027(13) 0.0141(13) 0.0028(14)
    C13 0.0307(14) 0.0283(14) 0.0320(15) -0.0001(12) 0.0067(12) -0.0019(12)
_geom_special_details
;
All e.s.d.'s (except the e.s.d. in the dihedral angle between two l.s. planes)
are estimated using the full covariance matrix. The cell e.s.d.'s are taken
into account individually in the estimation of e.s.d.'s in distances, angles
and torsion angles; correlations between e.s.d.'s in cell parameters are only
used when they are defined by crystal symmetry. An approximate (isotropic)
treatment of cell e.s.d.'s is used for estimating e.s.d.'s involving l.s.
planes.
;
loop_
    _geom_bond_atom_site_label_1
    _geom_bond_atom_site_label_2
    _geom_bond_site_symmetry_2
    _geom_bond_distance
    _geom_bond_publ_flag
    N1 C1 . 1.324(4) ?
    N1 H1A . 0.860(2) ?
    N1 H1B . 0.860(2) ?
    N2 O2 . 1.226(3) ?
    N2 O3 . 1.227(3) ?
    N2 C13 . 1.466(4) ?
    N3 C5 . 1.344(4) ?
    N3 C6 . 1.345(4) ?
    N3 C7 . 1.484(3) ?
    O1 C1 . 1.227(4) ?
    C1 C2 . 1.503(4) ?
    C2 C6 . 1.381(4) ?
    C2 C3 . 1.389(4) ?
    C3 C4 . 1.376(4) ?
    C3 H3 . 0.9300 ?
    C4 C5 . 1.367(4) ?
    C4 H4 . 0.9300 ?
    C5 H5 . 0.9300 ?
    C6 H6 . 0.9300 ?
    C7 C8 . 1.523(4) ?
    C7 H7A . 0.9700 ?
    C7 H7B . 0.9700 ?
    C8 C9 . 1.387(4) ?
    C8 C13 . 1.398(4) ?
    C9 C10 . 1.381(4) ?
    C9 H9 . 0.9300 ?
    C10 C11 . 1.377(4) ?
    C10 H10 . 0.9300 ?
    C11 C12 . 1.377(4) ?
    C11 H11 . 0.9300 ?
    C12 C13 . 1.390(4) ?
    C12 H12 . 0.9300 ?
loop_
    _geom_angle_atom_site_label_1
    _geom_angle_atom_site_label_2
    _geom_angle_atom_site_label_3
    _geom_angle_site_symmetry_1
    _geom_angle_site_symmetry_3
    _geom_angle
    _geom_angle_publ_flag
    C1 N1 H1A . . 119(2) ?
    C1 N1 H1B . . 124(3) ?
    H1A N1 H1B . . 118(4) ?
    O2 N2 O3 . . 122.4(3) ?
    O2 N2 C13 . . 118.3(2) ?
    O3 N2 C13 . . 119.3(3) ?
    C5 N3 C6 . . 121.6(2) ?
    C5 N3 C7 . . 118.8(2) ?
    C6 N3 C7 . . 119.6(2) ?
    O1 C1 N1 . . 123.7(3) ?
    O1 C1 C2 . . 119.4(3) ?
    N1 C1 C2 . . 116.9(3) ?
    C6 C2 C3 . . 118.3(3) ?
    C6 C2 C1 . . 117.6(3) ?
    C3 C2 C1 . . 124.1(3) ?
    C4 C3 C2 . . 120.6(3) ?
    C4 C3 H3 . . 119.7 ?
    C2 C3 H3 . . 119.7 ?
    C5 C4 C3 . . 118.9(3) ?
    C5 C4 H4 . . 120.6 ?
    C3 C4 H4 . . 120.6 ?
    N3 C5 C4 . . 120.5(3) ?
    N3 C5 H5 . . 119.8 ?
    C4 C5 H5 . . 119.8 ?
    N3 C6 C2 . . 120.1(3) ?
    N3 C6 H6 . . 120.0 ?
    C2 C6 H6 . . 120.0 ?
    N3 C7 C8 . . 111.6(2) ?
    N3 C7 H7A . . 109.3 ?
    C8 C7 H7A . . 109.3 ?
    N3 C7 H7B . . 109.3 ?
    C8 C7 H7B . . 109.3 ?
    H7A C7 H7B . . 108.0 ?
    C9 C8 C13 . . 116.1(2) ?
    C9 C8 C7 . . 121.5(2) ?
    C13 C8 C7 . . 122.2(2) ?
    C10 C9 C8 . . 121.8(3) ?
    C10 C9 H9 . . 119.1 ?
    C8 C9 H9 . . 119.1 ?
    C11 C10 C9 . . 120.9(3) ?
    C11 C10 H10 . . 119.5 ?
    C9 C10 H10 . . 119.5 ?
    C10 C11 C12 . . 119.3(3) ?
    C10 C11 H11 . . 120.4 ?
    C12 C11 H11 . . 120.4 ?
    C11 C12 C13 . . 119.3(3) ?
    C11 C12 H12 . . 120.4 ?
    C13 C12 H12 . . 120.4 ?
    C12 C13 C8 . . 122.6(3) ?
    C12 C13 N2 . . 115.9(2) ?
    C8 C13 N2 . . 121.4(2) ?
loop_
    _geom_torsion_atom_site_label_1
    _geom_torsion_atom_site_label_2
    _geom_torsion_atom_site_label_3
    _geom_torsion_atom_site_label_4
    _geom_torsion_site_symmetry_1
    _geom_torsion_site_symmetry_2
    _geom_torsion_site_symmetry_3
    _geom_torsion_site_symmetry_4
    _geom_torsion
    _geom_torsion_publ_flag
    O1 C1 C2 C6 . . . . -14.2(4) ?
    N1 C1 C2 C6 . . . . 167.5(3) ?
    O1 C1 C2 C3 . . . . 164.0(3) ?
    N1 C1 C2 C3 . . . . -14.3(4) ?
    C6 C2 C3 C4 . . . . -1.7(4) ?
    C1 C2 C3 C4 . . . . -179.9(3) ?
    C2 C3 C4 C5 . . . . 0.2(5) ?
    C6 N3 C5 C4 . . . . -0.8(4) ?
    C7 N3 C5 C4 . . . . 179.3(3) ?
    C3 C4 C5 N3 . . . . 1.0(5) ?
    C5 N3 C6 C2 . . . . -0.7(4) ?
    C7 N3 C6 C2 . . . . 179.2(2) ?
    C3 C2 C6 N3 . . . . 1.9(4) ?
    C1 C2 C6 N3 . . . . -179.8(2) ?
    C5 N3 C7 C8 . . . . 97.2(3) ?
    C6 N3 C7 C8 . . . . -82.7(3) ?
    N3 C7 C8 C9 . . . . -5.6(4) ?
    N3 C7 C8 C13 . . . . 170.4(2) ?
    C13 C8 C9 C10 . . . . -0.2(4) ?
    C7 C8 C9 C10 . . . . 176.1(3) ?
    C8 C9 C10 C11 . . . . -0.6(5) ?
    C9 C10 C11 C12 . . . . 0.9(5) ?
    C10 C11 C12 C13 . . . . -0.5(5) ?
    C11 C12 C13 C8 . . . . -0.3(4) ?
    C11 C12 C13 N2 . . . . 179.5(3) ?
    C9 C8 C13 C12 . . . . 0.7(4) ?
    C7 C8 C13 C12 . . . . -175.6(3) ?
    C9 C8 C13 N2 . . . . -179.2(2) ?
    C7 C8 C13 N2 . . . . 4.6(4) ?
    O2 N2 C13 C12 . . . . -160.2(3) ?
    O3 N2 C13 C12 . . . . 19.6(4) ?
    O2 N2 C13 C8 . . . . 19.7(4) ?
    O3 N2 C13 C8 . . . . -160.5(3) ?
loop_
    _geom_hbond_atom_site_label_D
    _geom_hbond_atom_site_label_H
    _geom_hbond_atom_site_label_A
    _geom_hbond_site_symmetry_A
    _geom_hbond_distance_DH
    _geom_hbond_distance_HA
    _geom_hbond_distance_DA
    _geom_hbond_angle_DHA
    N1 H1B O1 4_565 0.860(2) 2.296(9) 3.143(4) 168(4)
    N1 H1A Br1 2_646 0.860(2) 2.614(9) 3.454(3) 166(3)
    C4 H4 Br1 . 0.93 2.82 3.743(3) 173.2
    C7 H7B Br1 1_556 0.97 2.82 3.595(3) 137.3
    C5 H5 O2 4_575 0.93 2.36 3.271(4) 166.7
    C3 H3 O1 4_565 0.93 2.27 3.150(4) 157.2
_iucr_refine_instructions_details
;
TITL I in P2(1)/c
CELL 0.71073  17.5760   7.9990  10.1520  90.000 105.880  90.000
ZERR    4.00   0.0035   0.0016   0.0020   0.000   0.030   0.000
LATT 1
SYMM -X, 0.5+Y, 0.5-Z
SFAC C  H  N  O  Br
UNIT 52 48 12 12 4
OMIT  -2.00  52.00
L.S. 5
ACTA
CONF
BOND $H
FMAP 2
PLAN 20
DFIX 0.86 0.002 N1 H1B
DFIX 0.86 0.002 N1 H1A
SIZE 0.15 0.15 0.10
TEMP 20
WGHT    0.028700    0.362600
FVAR       0.41726
MOLE 1
BR1   5    0.299001    0.537114    0.362526    11.00000    0.04669    0.05002 =
         0.03670    0.00137    0.00936   -0.00517
N1    3    0.519008    0.217447    0.990176    11.00000    0.04063    0.06604 =
         0.05606   -0.00724    0.00627    0.01142
H1A   2    0.563391    0.180678    1.040788    11.00000   -1.20000
H1B   2    0.506232    0.192548    0.904536    11.00000   -1.20000
N2    3    0.097884    0.633890    1.153571    11.00000    0.03613    0.03533 =
         0.04155   -0.00222    0.01204    0.00640
N3    3    0.277700    0.515755    0.934596    11.00000    0.03641    0.03219 =
         0.03464    0.00254    0.01518   -0.00008
O1    4    0.488179    0.328875    1.172420    11.00000    0.04022    0.07103 =
         0.04349    0.01185    0.01166    0.00007
O2    4    0.118936    0.756917    1.100701    11.00000    0.04909    0.03320 =
         0.06125   -0.00234    0.02017   -0.00075
O3    4    0.067615    0.644900    1.248724    11.00000    0.08940    0.05590 =
         0.06891   -0.00257    0.05493    0.01285
C1    1    0.473180    0.305109    1.048537    11.00000    0.03204    0.04118 =
         0.04700    0.00444    0.01336   -0.00501
C2    1    0.400314    0.382467    0.954900    11.00000    0.03139    0.03171 =
         0.03694    0.00016    0.01114   -0.00596
C3    1    0.387179    0.398208    0.814207    11.00000    0.04453    0.04186 =
         0.04313   -0.00487    0.02239   -0.00088
AFIX  43
H3    2    0.424877    0.359198    0.772850    11.00000   -1.20000
AFIX   0
C4    1    0.318910    0.470980    0.735454    11.00000    0.05310    0.05257 =
         0.03008    0.00222    0.01582    0.00419
AFIX  43
H4    2    0.310059    0.481103    0.641200    11.00000   -1.20000
AFIX   0
C5    1    0.264294    0.528170    0.798119    11.00000    0.04177    0.03981 =
         0.03476    0.00700    0.00557    0.00436
AFIX  43
H5    2    0.217517    0.576021    0.745909    11.00000   -1.20000
AFIX   0
C6    1    0.344137    0.445611    1.013641    11.00000    0.03432    0.03591 =
         0.02886    0.00447    0.00920   -0.00280
AFIX  43
H6    2    0.352257    0.439623    1.107969    11.00000   -1.20000
AFIX   0
C7    1    0.217334    0.581115    0.998757    11.00000    0.03515    0.03309 =
         0.03730    0.00126    0.01599    0.00371
AFIX  23
H7A   2    0.185856    0.665689    0.939786    11.00000   -1.20000
H7B   2    0.243607    0.633498    1.085444    11.00000   -1.20000
AFIX   0
C8    1    0.163181    0.442805    1.023041    11.00000    0.02780    0.03232 =
         0.02737    0.00110    0.00435    0.00102
C9    1    0.168017    0.281225    0.976538    11.00000    0.03946    0.03744 =
         0.03631   -0.00495    0.01306    0.00315
AFIX  43
H9    2    0.202961    0.258498    0.924643    11.00000   -1.20000
AFIX   0
C10   1    0.122347    0.153178    1.005207    11.00000    0.05297    0.02975 =
         0.04898   -0.00539    0.01207   -0.00390
AFIX  43
H10   2    0.126693    0.046444    0.971670    11.00000   -1.20000
AFIX   0
C11   1    0.070436    0.181343    1.082797    11.00000    0.04375    0.03681 =
         0.04863    0.00152    0.01341   -0.01289
AFIX  43
H11   2    0.040450    0.094052    1.102769    11.00000   -1.20000
AFIX   0
C12   1    0.063421    0.340211    1.130488    11.00000    0.03305    0.04494 =
         0.04253    0.00284    0.01409   -0.00274
AFIX  43
H12   2    0.028366    0.361528    1.182455    11.00000   -1.20000
AFIX   0
C13   1    0.109312    0.468330    1.100090    11.00000    0.03067    0.02830 =
         0.03195   -0.00189    0.00668   -0.00008
HKLF 4
REM  I in P2(1)/c
REM R1 =  0.0359 for   2081 Fo > 4sig(Fo)  and  0.0515 for all   2684 data
REM    187 parameters refined using      2 restraints
END
WGHT      0.0287      0.3626
REM Highest difference peak  0.363,  deepest hole -0.382,  1-sigma level  0.065
Q1    1   0.2530  0.5397  0.2400  11.00000  0.05    0.36
Q2    1   0.3508  0.4681  0.4120  11.00000  0.05    0.36
Q3    1   0.3425  0.5413  0.4796  11.00000  0.05    0.32
Q4    1   0.3508  0.5759  0.4597  11.00000  0.05    0.30
Q5    1   0.3532  0.6087  0.4006  11.00000  0.05    0.28
Q6    1   0.3630  0.5559  0.3433  11.00000  0.05    0.28
Q7    1   0.3904  0.4565  0.9855  11.00000  0.05    0.27
Q8    1   0.2977  0.6945  0.3866  11.00000  0.05    0.27
Q9    1   0.4285  0.3543  0.9994  11.00000  0.05    0.27
Q10   1   0.2480  0.4712  0.3145  11.00000  0.05    0.27
Q11   1   0.2471  0.6235  0.3196  11.00000  0.05    0.26
Q12   1   0.2389  0.5452  0.3804  11.00000  0.05    0.24
Q13   1   0.3609  0.3545  0.9612  11.00000  0.05    0.24
Q14   1   0.1770  0.5033  1.0037  11.00000  0.05    0.22
Q15   1   0.4037  0.3778  0.8994  11.00000  0.05    0.22
Q16   1   0.3089  0.6132  0.2965  11.00000  0.05    0.22
Q17   1   0.4487  0.3400  1.1220  11.00000  0.05    0.21
Q18   1   0.1795 -0.0291  0.8347  11.00000  0.05    0.21
Q19   1   0.2926  0.4701  0.4553  11.00000  0.05    0.21
Q20   1   0.1520  0.2199  1.0173  11.00000  0.05    0.21
;
data_global
_journal_date_recd_electronic     2012-04-03
_journal_date_accepted     2012-04-12
_journal_name_full     'Acta Crystallographica, Section E'
_journal_year     2012
_journal_volume     68
_journal_issue      5
_journal_page_first     o1441
_journal_page_last     o1442
_journal_paper_category     QO
_journal_paper_doi     10.1107/S1600536812015917
_journal_coeditor_code     LH5450
_publ_contact_author_name     'Youngmee Kim'
_publ_contact_author_address
;
Departmentof Chemistry and Nano Science, Ewha Womans University, Seoul 120-750,
 Republic of Korea
;
_publ_contact_author_email     'ymeekim@ewha.ac.kr'
_publ_contact_author_fax     '+82-2-3277-3419'
_publ_contact_author_phone     '+82-2-3277-4164'
_publ_section_title
;
3-Carbamoyl-1-(2-nitrobenzyl)pyridinium bromide
;
loop_
    _publ_author_name
    _publ_author_footnote
    _publ_author_address
    'Kim, Kyung Beom' .
;
Department of Fine Chemistry,
Seoul National University of Science & Technology,
Seoul 139-743, Republic of Korea
;
    'Jung, Kwang-Deog' .
;
Clean Energy Research Center,
Korea Institute of Science & Technology,
Seoul 130-650, Republic of Korea
;
    'Kim, Cheal' .
;
Department of Fine Chemistry,
Seoul National University of Science & Technology,
Seoul 139-743, Republic of Korea
;
    'Kim, Youngmee' .
;
Department of Chemistry and Nano Science,
Ewha Womans University,
Seoul 120-750,
Republic of Korea
;
_publ_section_synopsis     .
