# Supplementary material for: 3-Carbamoyl-1-(2-nitrobenzyl)pyridin­ium bromide
Source: Acta Crystallogr Sect E Struct Rep Online. 2012 Apr 18;68(Pt 5):o1441–2. doi: 10.1107/S1600536812015917 (PMC3344559; doi:10.1107/S1600536812015917)
Supplement: Supplementary file 2 [file e-68-o1441-Isup2.hkl]

# 
# h,k,l, Fc-squared, Fo-squared, sigma(Fo-squared) and status flag 
# 
data_I
_shelx_title 'I in P2(1)/c' 
_shelx_refln_list_code          4 
_shelx_F_calc_maximum      250.51 
_exptl_crystal_F_000       680.00 
_reflns_d_resolution_high  0.8107 
 
loop_ 
 _symmetry_equiv_pos_as_xyz 
 'x, y, z' 
 '-x, y+1/2, -z+1/2' 
 '-x, -y, -z' 
 'x, -y-1/2, z-1/2' 
 
_cell_length_a    17.5760 
_cell_length_b     7.9990 
_cell_length_c    10.1520 
_cell_angle_alpha  90.000 
_cell_angle_beta  105.880 
_cell_angle_gamma  90.000 
 
_shelx_F_squared_multiplier     1.000 
 
loop_ 
 _refln_index_h 
 _refln_index_k 
 _refln_index_l 
 _refln_F_squared_calc 
 _refln_F_squared_meas 
 _refln_F_squared_sigma 
 _refln_observed_status 
   2   0   0     4803.21     4945.54    222.31 o 
   3   0   0      538.16      600.63     22.93 o 
   4   0   0       10.45       18.32      2.81 o 
   5   0   0    52220.80    45970.31   1699.18 o 
   6   0   0      139.56      162.28      8.35 o 
   7   0   0      942.88      904.10     43.11 o 
   8   0   0     1573.56     1558.68    101.06 o 
   9   0   0     3397.28     3617.70    164.91 o 
  10   0   0     8476.16     8456.30    382.29 o 
  11   0   0      398.92      447.98     25.62 o 
  12   0   0     1457.77     1449.18     70.18 o 
  13   0   0      889.44      870.86     45.26 o 
  14   0   0       93.13      121.86     16.22 o 
  15   0   0      636.83      649.61     37.86 o 
  16   0   0        2.82        8.04     23.84 o 
  17   0   0     1261.28     1301.58     93.91 o 
  18   0   0        8.84       -9.48     30.04 o 
  19   0   0        1.94       -5.28     29.75 o 
  20   0   0       95.73      127.63     39.17 o 
   1   1   0       11.74        8.05      2.96 o 
   2   1   0      252.52      274.38     10.76 o 
   3   1   0     2793.75     2982.23    108.93 o 
   4   1   0     2118.50     2337.86     86.18 o 
   5   1   0      327.81      337.44     14.27 o 
   6   1   0     2140.12     2144.83     69.38 o 
   7   1   0      559.25      515.94     18.37 o 
   8   1   0      184.26      194.23      8.86 o 
   9   1   0      412.07      399.12     15.25 o 
  10   1   0      459.53      483.66     21.68 o 
  11   1   0      630.80      666.44     39.95 o 
  12   1   0      238.02      223.05     13.95 o 
  13   1   0      261.51      262.73     24.66 o 
  14   1   0      142.43      139.75     23.44 o 
  15   1   0        1.14      -11.33     11.33 o 
  16   1   0       62.20       59.07     14.14 o 
  17   1   0        3.05        7.97     14.09 o 
  18   1   0        9.75        7.13     16.10 o 
  19   1   0       87.15       87.95     18.47 o 
  20   1   0       12.61       17.78     24.31 o 
   0   2   0     9278.25    10076.49    624.57 o 
   1   2   0     1747.80     1867.52     83.02 o 
   2   2   0    40072.24    38499.34   1179.57 o 
   3   2   0    29281.61    29081.54    922.95 o 
   4   2   0      701.05      678.34     22.71 o 
   5   2   0     3912.29     3925.09    125.64 o 
   6   2   0       67.99       68.50      4.52 o 
   7   2   0     8550.71     8530.46    272.15 o 
   8   2   0     3518.93     3381.10    109.50 o 
   9   2   0      162.92      155.51      8.18 o 
  10   2   0     2470.21     2304.41     86.58 o 
  11   2   0        4.69        5.24      7.77 o 
  12   2   0     1333.03     1196.11     47.58 o 
  13   2   0      605.19      510.97     24.10 o 
  14   2   0      153.03      144.07     13.64 o 
  15   2   0     1059.67     1101.32     45.70 o 
  16   2   0       26.29       30.70     14.48 o 
  17   2   0       55.16       80.02     18.53 o 
  18   2   0       40.35       59.86     16.35 o 
  19   2   0       25.27       10.72     16.77 o 
  20   2   0      384.63      383.47     33.90 o 
   1   3   0     1792.69     1815.94     80.86 o 
   2   3   0       75.87       88.84      7.58 o 
   3   3   0     8565.18     9177.82    255.74 o 
   4   3   0     2587.34     2664.74     85.85 o 
   5   3   0     2751.37     2828.34     91.22 o 
   6   3   0      967.11      922.05     30.89 o 
   7   3   0     1249.18     1162.72     38.74 o 
   8   3   0      512.22      470.56     17.40 o 
   9   3   0     2562.39     2479.80     92.56 o 
  10   3   0      336.46      330.23     16.49 o 
  11   3   0      381.09      396.72     19.41 o 
  12   3   0      101.31      106.80     11.16 o 
  13   3   0      772.97      684.67     41.57 o 
  14   3   0      833.64      852.99     36.59 o 
  15   3   0      187.14      165.84     24.30 o 
  16   3   0      217.22      209.38     26.08 o 
  17   3   0       57.21       63.29     25.28 o 
  18   3   0       13.44       -3.22     15.35 o 
  19   3   0      125.22      147.98     46.74 o 
   0   4   0     2020.37     2087.38    131.93 o 
   1   4   0      671.03      614.29     29.32 o 
   2   4   0     6105.23     6497.04    227.19 o 
   3   4   0      666.99      636.95     19.39 o 
   4   4   0      889.70      868.69     31.14 o 
   5   4   0     4635.56     4741.91    152.12 o 
   6   4   0     1819.70     1928.21     63.05 o 
   7   4   0     3748.32     3660.73    135.35 o 
   8   4   0      338.34      332.59     17.63 o 
   9   4   0        2.74        3.57      7.31 o 
  10   4   0      399.15      379.73     31.33 o 
  11   4   0        7.80        1.32      8.64 o 
  12   4   0      476.19      437.04     38.64 o 
  13   4   0        9.99       15.74      9.90 o 
  14   4   0        0.78       10.39     16.95 o 
  15   4   0      323.53      356.90     20.63 o 
  16   4   0       18.57       17.71     14.09 o 
  17   4   0      159.24      204.50     22.40 o 
  18   4   0       49.92       81.90     55.66 o 
  19   4   0       18.03       40.41     19.03 o 
   1   5   0     2951.10     2954.67    131.65 o 
   2   5   0     1206.74     1267.57     46.47 o 
   3   5   0     1289.59     1286.64     41.46 o 
   4   5   0     1688.65     1712.23     49.51 o 
   5   5   0      763.55      833.04     28.87 o 
   6   5   0     3404.65     3517.99    130.31 o 
   7   5   0       75.94       94.58     10.10 o 
   8   5   0     1065.96     1083.17     42.75 o 
   9   5   0      601.29      577.74     25.36 o 
  10   5   0       14.91       20.54     13.40 o 
  11   5   0     2434.67     2414.56     91.60 o 
  12   5   0      588.20      591.00     38.10 o 
  13   5   0      882.76      882.77     93.71 o 
  14   5   0       19.64       23.11     15.41 o 
  15   5   0       17.97        8.49     16.56 o 
  16   5   0      153.09      194.22     22.84 o 
  17   5   0      277.42      253.85     26.32 o 
   0   6   0      490.04      467.94     35.32 o 
   1   6   0        8.57       -4.77     11.09 o 
   2   6   0       73.53       92.99     12.34 o 
   3   6   0      166.30      169.27     11.89 o 
   4   6   0      244.99      230.18     15.56 o 
   5   6   0     1439.16     1394.95     54.15 o 
   6   6   0       62.25       52.57      8.99 o 
   7   6   0        0.31        8.81      8.35 o 
   8   6   0      175.36      214.41     17.98 o 
   9   6   0       93.91       85.31     16.57 o 
  10   6   0       30.28       17.75     13.03 o 
  11   6   0        1.97        1.91     13.10 o 
  12   6   0        8.18       11.83     14.47 o 
  13   6   0        0.88        6.16     15.90 o 
  14   6   0       12.49       -6.88     16.51 o 
  15   6   0        6.51        2.43     18.64 o 
  16   6   0       85.17       81.02     21.19 o 
   1   7   0      649.63      716.02     28.95 o 
   2   7   0     1977.28     1943.21     62.58 o 
   3   7   0     1543.20     1573.91     51.38 o 
   4   7   0      527.95      526.03     23.80 o 
   5   7   0       35.40       30.51     12.36 o 
   6   7   0      341.02      457.43     52.47 o 
   7   7   0       65.59       52.17     14.30 o 
   8   7   0     1683.41     1710.21     94.43 o 
   9   7   0      680.46      737.55     79.21 o 
  10   7   0       74.94       70.10     26.77 o 
  11   7   0      412.00      451.17     33.89 o 
  12   7   0       62.31       78.72     27.77 o 
  13   7   0      154.46      192.16     89.72 o 
  14   7   0      286.22      309.48     28.26 o 
   0   8   0       38.58       69.44     21.71 o 
   1   8   0       46.34       71.34     11.44 o 
   2   8   0       27.21       18.15     12.33 o 
   3   8   0        0.90       11.69     10.53 o 
   4   8   0      141.08      128.41     17.29 o 
   5   8   0       19.55       25.73     34.46 o 
   6   8   0      204.04      188.48     22.17 o 
   7   8   0       20.21        9.28     14.26 o 
   8   8   0      112.46       91.16     29.03 o 
   9   8   0       27.38       12.11     16.85 o 
  10   8   0       14.14       13.35     18.54 o 
  11   8   0        0.95       12.70     18.91 o 
  12   8   0        0.54       -2.42     20.11 o 
   1   9   0      352.66      336.18     39.11 o 
   2   9   0       59.85       42.79     22.34 o 
   3   9   0       38.64       21.94     24.01 o 
   4   9   0      375.83      330.49     38.37 o 
   5   9   0       38.60       65.59     26.25 o 
   6   9   0      315.13      300.05     37.68 o 
   7   9   0       42.84       25.58     17.92 o 
   8   9   0       97.91       97.01     22.89 o 
 -21   1   1      243.90      271.26     25.14 o 
 -20   1   1      109.69      141.15     20.44 o 
 -19   1   1       31.88       32.76     16.96 o 
 -18   1   1     1626.52     1717.20     69.01 o 
 -17   1   1        4.99       10.87     13.16 o 
 -16   1   1     3888.18     4020.87    185.61 o 
 -15   1   1     1057.88     1010.81     42.01 o 
 -14   1   1      350.41      326.23     18.38 o 
 -13   1   1     2726.79     2662.30    100.13 o 
 -12   1   1      249.58      251.28     13.13 o 
 -11   1   1     4210.19     4198.79    135.67 o 
 -10   1   1     2063.31     1896.46     51.35 o 
  -9   1   1     2362.94     2378.01     63.62 o 
  -8   1   1     3130.58     2923.63     77.67 o 
  -7   1   1      147.96      137.77      9.04 o 
  -6   1   1     8448.23     8651.38    226.71 o 
  -5   1   1     7398.75     7749.91    221.96 o 
  -4   1   1     2988.16     3113.40     89.63 o 
  -3   1   1     3227.21     3549.22     91.34 o 
  -2   1   1     1839.33     1950.62     89.23 o 
  -1   1   1     4220.55     4640.06    172.30 o 
   0   1   1     2399.31     2318.07     73.97 o 
   1   1   1     1826.71     2071.05     75.95 o 
   2   1   1       79.44      104.39      6.88 o 
   3   1   1     4103.38     4282.96    157.04 o 
   4   1   1    12261.53    12027.01    437.89 o 
   5   1   1     3802.22     3851.76    141.48 o 
   6   1   1     1901.29     1816.63     67.92 o 
   7   1   1     8167.21     7831.49    286.47 o 
   8   1   1     1399.37     1561.64     59.38 o 
   9   1   1     2890.64     2709.03    101.25 o 
  10   1   1     1002.60      959.67     38.67 o 
  11   1   1      453.33      441.22     40.21 o 
  12   1   1     2715.66     2835.19    107.14 o 
  13   1   1       21.37       47.95     11.64 o 
  14   1   1     1569.91     1726.27     68.00 o 
  15   1   1      211.58      265.17     42.42 o 
  16   1   1      154.17      139.73     16.59 o 
  17   1   1      486.30      648.51     33.60 o 
  18   1   1      105.78      111.29     23.82 o 
  19   1   1      508.76      574.11     44.69 o 
  20   1   1       43.09       88.93     57.32 o 
 -20   2   1       37.23       50.03     26.99 o 
 -19   2   1      101.85       87.42     17.27 o 
 -18   2   1        6.39        7.00     17.98 o 
 -17   2   1       22.60       35.44     13.43 o 
 -16   2   1      247.68      275.38     18.63 o 
 -15   2   1       60.56       51.75     15.90 o 
 -14   2   1       12.10       10.44     12.32 o 
 -13   2   1     1157.70     1112.48     44.69 o 
 -12   2   1     1276.50     1194.42     94.99 o 
 -11   2   1      250.32      217.43     10.63 o 
 -10   2   1       20.71       18.08      5.39 o 
  -9   2   1      179.02      173.92     17.02 o 
  -8   2   1       78.89       66.09      5.34 o 
  -7   2   1     3552.91     3588.67    114.85 o 
  -6   2   1     2863.30     2876.70     92.43 o 
  -5   2   1     1303.57     1344.61     43.67 o 
  -4   2   1     1543.14     1638.57     46.42 o 
  -3   2   1     5959.13     6701.09    237.40 o 
  -2   2   1    10030.04    10889.68    396.25 o 
  -1   2   1     2765.62     3114.73    114.14 o 
   0   2   1     4193.18     4289.27    149.60 o 
   1   2   1      285.88      346.25     13.80 o 
   2   2   1     1805.75     1874.99     69.16 o 
   3   2   1     2167.01     2208.93     81.32 o 
   4   2   1     1318.32     1384.74     51.83 o 
   5   2   1      145.71      114.77      7.29 o 
   6   2   1       73.51      105.54     10.95 o 
   7   2   1      282.62      297.04     23.85 o 
   8   2   1     3433.74     3297.69    122.03 o 
   9   2   1        1.11       -6.47      6.47 o 
  10   2   1     2365.37     2305.02     86.97 o 
  11   2   1      142.96      113.81     11.17 o 
  12   2   1       31.13       39.36      9.95 o 
  13   2   1      184.94      198.91     14.57 o 
  14   2   1       12.91        9.00     12.49 o 
  15   2   1      236.14      227.89     27.48 o 
  16   2   1      171.77      165.09     25.69 o 
  17   2   1       16.99       19.28     15.87 o 
  18   2   1      150.95      137.77     18.38 o 
  19   2   1        3.17       19.49     18.29 o 
 -20   3   1      155.03      167.52     23.84 o 
 -19   3   1      133.10       76.48     20.63 o 
 -18   3   1      810.61      823.25     68.35 o 
 -17   3   1       51.62       42.64     13.44 o 
 -16   3   1      410.49      393.50     23.73 o 
 -15   3   1      200.99      189.57     14.95 o 
 -14   3   1      908.11      898.04     38.00 o 
 -13   3   1     2471.57     2345.46     88.54 o 
 -12   3   1       23.51       22.64      8.59 o 
 -11   3   1     2266.32     2201.18     83.09 o 
 -10   3   1      333.24      292.93     14.87 o 
  -9   3   1      252.82      235.04     10.55 o 
  -8   3   1     5183.07     5123.38    164.26 o 
  -7   3   1        6.60       13.21      4.29 o 
  -6   3   1     2433.10     2387.41     77.24 o 
  -5   3   1      407.88      531.11     16.37 o 
  -4   3   1      167.79      212.51      8.53 o 
  -3   3   1     3871.40     3881.45    142.08 o 
  -2   3   1      676.31      724.25     27.72 o 
  -1   3   1     3067.03     3436.33    126.16 o 
   0   3   1      827.28      813.23     30.25 o 
   1   3   1      172.98      187.83      9.88 o 
   2   3   1     2650.97     2601.35     95.71 o 
   3   3   1       12.91        8.22      4.06 o 
   4   3   1     1146.66     1079.70     35.52 o 
   5   3   1     2152.96     2134.27     69.31 o 
   6   3   1      177.46      145.86      8.83 o 
   7   3   1      759.97      684.41     27.89 o 
   8   3   1       21.36       24.46      6.67 o 
   9   3   1     2434.06     2314.54     86.91 o 
  10   3   1     1996.11     1917.98     72.92 o 
  11   3   1      274.45      266.37     15.42 o 
  12   3   1      462.21      441.96     24.12 o 
  13   3   1       82.23      101.49     12.34 o 
  14   3   1      555.27      505.13     30.54 o 
  15   3   1      350.44      389.87     50.87 o 
  16   3   1      164.17      163.06     16.65 o 
  17   3   1      176.70      181.23     30.02 o 
  18   3   1        0.46        7.69     16.13 o 
  19   3   1      161.97      180.33     20.89 o 
 -19   4   1      269.54      253.66     26.72 o 
 -18   4   1       26.95       15.61     18.40 o 
 -17   4   1      123.76       99.46     18.90 o 
 -16   4   1       20.44       38.39     16.07 o 
 -15   4   1      485.34      552.75     33.80 o 
 -14   4   1      749.60      727.80     40.10 o 
 -13   4   1       39.29       46.56     10.40 o 
 -12   4   1      467.53      506.37     23.34 o 
 -11   4   1      130.67      117.05     10.57 o 
 -10   4   1     1943.65     1843.19     70.18 o 
  -9   4   1     2585.17     2520.93     94.19 o 
  -8   4   1        9.02       -0.46      5.42 o 
  -7   4   1      723.34      675.23     23.88 o 
  -6   4   1       48.38       47.77      5.49 o 
  -5   4   1     5627.97     5686.29    159.16 o 
  -4   4   1     6476.25     6586.87    203.41 o 
  -3   4   1      831.32      950.28     36.67 o 
  -2   4   1     1404.71     1312.33     49.64 o 
  -1   4   1        5.89        7.98      5.78 o 
   0   4   1     2440.08     2556.17    109.02 o 
   1   4   1     7148.13     7358.13    256.92 o 
   2   4   1       55.67       52.47      5.71 o 
   3   4   1     1283.24     1270.23     48.13 o 
   4   4   1      907.37      904.68     30.59 o 
   5   4   1      156.77      124.91      7.19 o 
   6   4   1     2930.27     2928.38    108.68 o 
   7   4   1      467.45      456.97     20.32 o 
   8   4   1     2077.63     1930.84     72.98 o 
   9   4   1      194.40      219.92     25.04 o 
  10   4   1      732.65      662.27     36.25 o 
  11   4   1      576.98      577.23     26.09 o 
  12   4   1      539.18      481.36     23.29 o 
  13   4   1      941.50      904.13     44.04 o 
  14   4   1      147.31      154.66     15.08 o 
  15   4   1      116.39      129.14     14.78 o 
  16   4   1      227.64      245.35     22.20 o 
  17   4   1      116.67      146.39     17.85 o 
  18   4   1      415.52      468.04     31.44 o 
 -18   5   1       42.74       57.27     20.11 o 
 -17   5   1       12.00       24.33     24.12 o 
 -16   5   1      116.21       96.61     34.32 o 
 -15   5   1        5.62       -0.98     37.31 o 
 -14   5   1       19.61       17.37     15.65 o 
 -13   5   1      256.06      237.28     20.96 o 
 -12   5   1       71.34       57.82     16.54 o 
 -11   5   1     1368.45     1390.15     68.31 o 
 -10   5   1      293.00      281.30     21.71 o 
  -9   5   1      157.58      183.06     32.14 o 
  -8   5   1      211.85      250.94     16.18 o 
  -7   5   1      131.95      124.75      9.65 o 
  -6   5   1       11.59       16.56      5.30 o 
  -5   5   1       12.71       10.19      4.88 o 
  -4   5   1       89.90       97.42      7.08 o 
  -3   5   1      233.88      216.48     13.99 o 
  -2   5   1      231.65      250.23     21.09 o 
  -1   5   1      226.46      234.62     12.01 o 
   0   5   1      514.01      495.46     19.70 o 
   1   5   1        8.47       12.65      5.42 o 
   2   5   1      651.99      637.83     22.01 o 
   3   5   1      293.96      291.22     20.35 o 
   4   5   1       48.52       60.14      6.42 o 
   5   5   1       50.53       45.02      7.42 o 
   6   5   1      140.18      142.30     10.44 o 
   7   5   1       14.91       21.43      7.89 o 
   8   5   1        9.06        3.62      8.20 o 
   9   5   1       27.93       25.23      8.95 o 
  10   5   1      270.14      277.66     16.44 o 
  11   5   1       10.68        8.31      9.72 o 
  12   5   1      320.66      377.38     41.58 o 
  13   5   1       90.61       62.50     20.74 o 
  14   5   1      117.08      106.63     14.15 o 
  15   5   1       27.43       30.36     14.34 o 
  16   5   1       20.04       27.33     18.38 o 
  17   5   1       18.30        9.04     20.31 o 
 -16   6   1      261.49      217.82     25.13 o 
 -15   6   1      116.36      117.59     43.16 o 
 -14   6   1      591.48      564.40     47.44 o 
 -13   6   1      347.26      370.48     46.18 o 
 -12   6   1      428.76      454.96     30.18 o 
 -11   6   1       54.10       63.79     15.03 o 
 -10   6   1      257.68      260.72     20.92 o 
  -9   6   1      246.07      249.71     19.68 o 
  -8   6   1     1174.75     1189.86     59.14 o 
  -7   6   1     2671.59     2775.23    128.78 o 
  -6   6   1      311.16      322.49     16.99 o 
  -5   6   1     1569.27     1516.84     50.25 o 
  -4   6   1     1361.52     1357.80     51.29 o 
  -3   6   1      626.77      636.53     22.68 o 
  -2   6   1     1082.04     1064.49     47.34 o 
  -1   6   1      633.72      633.60     26.60 o 
   0   6   1      206.62      223.00     11.85 o 
   1   6   1     3087.37     2990.40    106.31 o 
   2   6   1     1128.66     1106.54     36.62 o 
   3   6   1     1587.95     1629.20     62.12 o 
   4   6   1       14.50       11.30      9.59 o 
   5   6   1      141.97      141.17     17.54 o 
   6   6   1     3669.25     3586.07    133.47 o 
   7   6   1        2.03       14.36     14.66 o 
   8   6   1      880.28      915.79     38.06 o 
   9   6   1        5.60        6.54     10.04 o 
  10   6   1      421.34      464.36     23.55 o 
  11   6   1      861.43      909.91     65.90 o 
  12   6   1      144.36      134.21     18.51 o 
  13   6   1      252.78      273.25     42.39 o 
  14   6   1       12.17        6.90     17.21 o 
  15   6   1      271.31      270.10     47.87 o 
 -15   7   1        0.44       -1.26     19.96 o 
 -14   7   1        6.04        3.75     19.18 o 
 -13   7   1       11.63        6.18     17.32 o 
 -12   7   1       38.67       45.39     18.11 o 
 -11   7   1        0.61        3.96     15.79 o 
 -10   7   1       56.88       30.55     15.28 o 
  -9   7   1      110.54      111.86     18.44 o 
  -8   7   1       33.28       33.75     14.16 o 
  -7   7   1        2.62       17.21     12.38 o 
  -6   7   1       91.34       84.82     13.82 o 
  -5   7   1       83.95       76.98     10.84 o 
  -4   7   1      194.48      196.28     13.38 o 
  -3   7   1      613.61      636.18     27.27 o 
  -2   7   1      412.21      443.30     39.69 o 
  -1   7   1        4.26       10.39     11.71 o 
   0   7   1        7.47       11.59      6.89 o 
   1   7   1       12.52       27.63      8.38 o 
   2   7   1       19.49        7.76      8.82 o 
   3   7   1       21.48       17.68      9.56 o 
   4   7   1        8.49       12.53      9.15 o 
   5   7   1      172.96      188.50     18.97 o 
   6   7   1      380.08      357.80     30.74 o 
   7   7   1       15.82       15.26     12.72 o 
   8   7   1       76.26       64.31     14.79 o 
   9   7   1       13.79        5.79     14.94 o 
  10   7   1       53.89       20.16     31.45 o 
  11   7   1        9.62       25.27     21.25 o 
  12   7   1        0.13       11.82     19.13 o 
  13   7   1       27.37       46.73     19.36 o 
  14   7   1        0.11       -4.32     19.41 o 
 -12   8   1      180.42      164.72     24.34 o 
 -11   8   1        1.01       14.65     18.06 o 
 -10   8   1      411.20      417.76     54.11 o 
  -9   8   1      146.93      138.79     19.80 o 
  -8   8   1      294.74      217.37     21.86 o 
  -7   8   1      483.47      413.99     67.26 o 
  -6   8   1        9.70       18.35     25.33 o 
  -5   8   1      329.30      352.57     27.24 o 
  -4   8   1      422.59      412.39     36.10 o 
  -3   8   1       13.96        7.36     12.28 o 
  -2   8   1      585.98      619.88     27.99 o 
  -1   8   1       52.88       62.72     22.80 o 
   0   8   1      208.56      291.71     47.04 o 
   1   8   1      166.84      165.88     14.34 o 
   2   8   1       18.66       20.22     11.13 o 
   3   8   1      755.54      693.84     55.25 o 
   4   8   1      180.68      153.18     25.27 o 
   5   8   1      475.05      438.08     28.06 o 
   6   8   1      162.50      142.35     17.92 o 
   7   8   1        2.62       17.22     15.75 o 
   8   8   1      345.39      322.40     27.71 o 
   9   8   1      259.52      218.93     23.19 o 
  10   8   1       50.08       47.75     23.72 o 
  11   8   1      117.97       97.59     26.51 o 
  -8   9   1       66.27       58.70     38.17 o 
  -7   9   1       69.87       54.55     21.57 o 
  -6   9   1        2.62       -1.38     17.62 o 
  -5   9   1       18.20       10.71     16.72 o 
  -4   9   1       28.73       -1.14     13.03 o 
  -3   9   1       46.52       37.59     13.15 o 
   0   9   1       52.64       47.44     27.63 o 
   1   9   1       97.30      150.66     31.94 o 
   2   9   1      121.35       78.75     29.58 o 
   3   9   1       18.63        7.18     27.05 o 
   4   9   1       35.31       34.29     28.43 o 
   5   9   1        7.51       -5.86     23.09 o 
   6   9   1      137.73      165.94     30.84 o 
   7   9   1      102.53       84.26     28.55 o 
 -21   0   2      167.14      170.24     40.03 o 
 -20   0   2        0.06       11.89     31.71 o 
 -19   0   2      823.95      879.91     50.37 o 
 -18   0   2       51.42       52.32     18.24 o 
 -17   0   2      106.45       52.58     28.52 o 
 -16   0   2      114.22      101.83     15.29 o 
 -15   0   2       10.03       12.12      9.74 o 
 -14   0   2     2757.10     2645.41    101.25 o 
 -13   0   2      835.03      828.61     34.42 o 
 -12   0   2      466.51      489.21     22.02 o 
 -11   0   2     2021.07     1947.79     74.51 o 
 -10   0   2       17.03       25.62      7.95 o 
  -9   0   2     8499.59     8210.47    305.29 o 
  -8   0   2     8414.37     8381.34    311.10 o 
  -7   0   2     1242.89     1151.64     44.17 o 
  -6   0   2     9536.87     9639.81    357.50 o 
  -5   0   2     1451.58     1668.82     63.09 o 
  -4   0   2     6805.51     7383.12    229.71 o 
  -3   0   2     4549.89     4965.98    223.79 o 
  -2   0   2    30035.37    28931.17   1296.54 o 
  -1   0   2     8249.50     8500.08    382.16 o 
   0   0   2     5917.99     5899.01    265.65 o 
   1   0   2     7783.31     8672.26    390.09 o 
   2   0   2    27393.23    28682.75   1289.75 o 
   3   0   2    62755.47    57141.49   2565.69 o 
   4   0   2      611.53      537.29     35.21 o 
   5   0   2      461.90      458.11     23.35 o 
   6   0   2      700.00      706.25     48.94 o 
   7   0   2     1505.76     1455.17     95.12 o 
   8   0   2    14757.25    14647.92    910.78 o 
   9   0   2     3463.25     3378.86    214.82 o 
  10   0   2      504.34      531.35     42.91 o 
  11   0   2     2348.84     2345.10    152.84 o 
  12   0   2      280.62      268.58     31.53 o 
  13   0   2     1750.32     1972.91    132.51 o 
  14   0   2     1475.84     1452.47    101.15 o 
  15   0   2      111.14       92.13     28.03 o 
  16   0   2      995.28     1089.70     83.23 o 
  17   0   2      352.14      427.05     47.10 o 
  18   0   2      543.79      494.25     51.87 o 
  19   0   2      356.98      369.09     49.80 o 
 -21   1   2        0.27      -12.59     18.54 o 
 -20   1   2       36.67       37.82     17.72 o 
 -19   1   2        4.56       -6.23     14.82 o 
 -18   1   2      306.38      291.10     20.23 o 
 -17   1   2      222.98      188.72     16.06 o 
 -16   1   2       18.42       16.95     10.99 o 
 -15   1   2        3.99       12.28     11.99 o 
 -14   1   2      269.64      276.61     16.59 o 
 -13   1   2      199.29      205.90     11.39 o 
 -12   1   2       16.57       25.56      5.22 o 
 -11   1   2      294.49      315.18     10.85 o 
 -10   1   2      120.19      117.63      6.03 o 
  -9   1   2      372.98      400.70     12.38 o 
  -8   1   2     3063.20     3271.02     86.64 o 
  -7   1   2      243.19      284.49      8.94 o 
  -6   1   2      313.13      294.36     10.02 o 
  -5   1   2      719.76      795.69     19.80 o 
  -4   1   2     1994.97     2178.54     56.37 o 
  -3   1   2       87.71      126.21      6.32 o 
  -2   1   2     1313.46     1381.71     52.14 o 
  -1   1   2     3798.30     4331.46    161.13 o 
   0   1   2     1148.03     1273.79     37.00 o 
   1   1   2      208.87      210.63      7.08 o 
   2   1   2     3106.01     3314.48     95.39 o 
   3   1   2     3255.03     3220.32     92.83 o 
   4   1   2     6088.35     6256.63    199.96 o 
   5   1   2     2241.59     2413.45     78.16 o 
   6   1   2      416.17      448.03     24.16 o 
   7   1   2      110.32      133.63     10.26 o 
   8   1   2      336.95      351.21     14.18 o 
   9   1   2     1560.24     1520.64     58.80 o 
  10   1   2       54.31       65.37      9.84 o 
  11   1   2      428.45      420.87     21.20 o 
  12   1   2        1.54       26.66     10.83 o 
  13   1   2      147.76      169.68     21.05 o 
  14   1   2      398.61      433.22     78.41 o 
  15   1   2       18.55       -7.28     17.11 o 
  16   1   2       23.72       13.00     21.37 o 
  17   1   2        2.51       50.49     22.37 o 
  18   1   2       10.79        5.10     24.51 o 
  19   1   2       12.30       18.72     26.07 o 
 -21   2   2      133.44      108.77     30.04 o 
 -20   2   2       40.61       46.99     20.59 o 
 -19   2   2       30.15       40.97     21.54 o 
 -18   2   2       32.95       17.32     17.18 o 
 -17   2   2      558.35      530.55     36.91 o 
 -16   2   2      174.01      161.99     14.72 o 
 -15   2   2       40.13       37.00     11.11 o 
 -14   2   2       31.81       19.08      9.68 o 
 -13   2   2      433.81      414.98     20.02 o 
 -12   2   2     1426.30     1420.43     47.88 o 
 -11   2   2     2837.79     2697.24     79.00 o 
 -10   2   2       65.23       76.28      6.45 o 
  -9   2   2     2504.52     2378.67     69.49 o 
  -8   2   2     1397.08     1388.43     41.25 o 
  -7   2   2     1651.05     1665.05     48.91 o 
  -6   2   2     6935.55     7095.50    182.21 o 
  -5   2   2       24.74       35.09      2.90 o 
  -4   2   2    13460.65    13776.77    438.10 o 
  -3   2   2     2929.61     2975.27    111.49 o 
  -2   2   2     1752.69     1867.41     70.28 o 
  -1   2   2     8414.93     8769.76    250.63 o 
   0   2   2     1696.77     1660.64     48.23 o 
   1   2   2    17591.86    17751.34    507.28 o 
   2   2   2     2436.54     2469.35     71.47 o 
   3   2   2     1028.17     1054.49     34.76 o 
   4   2   2     5708.73     5459.99    199.75 o 
   5   2   2     3209.10     3388.58    124.93 o 
   6   2   2     9381.68     9114.93    332.64 o 
   7   2   2      194.13      219.42     16.35 o 
   8   2   2     1901.88     1840.37     69.86 o 
   9   2   2     1182.34     1126.47     44.47 o 
  10   2   2      668.76      663.93     41.12 o 
  11   2   2     2875.51     2739.24    103.15 o 
  12   2   2      456.95      477.16     48.85 o 
  13   2   2     1256.51     1161.96     47.75 o 
  14   2   2      676.74      671.84     31.34 o 
  15   2   2       19.93        7.85     13.28 o 
  16   2   2      761.54      834.10     45.04 o 
  17   2   2      132.44      122.30     17.84 o 
  18   2   2      431.45      484.18     37.14 o 
  19   2   2      147.05      227.55     30.74 o 
 -20   3   2       69.34       96.02     34.38 o 
 -19   3   2        4.21       -8.61     18.64 o 
 -18   3   2      123.28      124.39     19.72 o 
 -17   3   2      393.73      435.71     31.50 o 
 -16   3   2      158.16      183.18     25.07 o 
 -15   3   2      660.74      686.32     51.72 o 
 -14   3   2      404.83      396.23     25.57 o 
 -13   3   2        7.51        9.16      9.21 o 
 -12   3   2     1276.11     1256.87     49.44 o 
 -11   3   2       21.11       16.72      6.55 o 
 -10   3   2     1135.72     1123.44     38.09 o 
  -9   3   2       93.34       91.78      9.29 o 
  -8   3   2      753.70      749.42     25.98 o 
  -7   3   2     3279.92     3322.66     93.62 o 
  -6   3   2     2122.03     2283.58     64.98 o 
  -5   3   2     4425.19     4423.65    158.22 o 
  -4   3   2       59.12       73.60      8.39 o 
  -3   3   2       44.08       26.70      4.19 o 
  -2   3   2     4560.86     4705.39    145.18 o 
  -1   3   2       46.09       40.14      4.20 o 
   0   3   2     5955.23     6136.97    196.02 o 
   1   3   2      473.58      566.77     28.14 o 
   2   3   2     3351.83     3391.65    124.53 o 
   3   3   2     2787.00     2746.12    101.30 o 
   4   3   2      910.02      939.67     36.31 o 
   5   3   2     5015.88     5120.39    187.56 o 
   6   3   2        0.52        0.97      5.69 o 
   7   3   2     2073.85     2011.06     75.75 o 
   8   3   2      432.15      454.10     28.00 o 
   9   3   2        4.59       12.41      7.81 o 
  10   3   2      512.71      500.00     36.98 o 
  11   3   2       25.59       20.82      9.48 o 
  12   3   2      555.08      548.80     26.03 o 
  13   3   2      106.85      115.13     13.23 o 
  14   3   2       12.07       37.21     12.52 o 
  15   3   2      255.73      273.96     20.37 o 
  16   3   2        0.57        5.59     14.52 o 
  17   3   2      234.71      314.63     28.39 o 
  18   3   2        0.93       -0.70     16.69 o 
 -19   4   2      157.26      141.10     42.10 o 
 -18   4   2       16.47        8.42     18.69 o 
 -17   4   2       41.60       73.45     18.60 o 
 -16   4   2       80.01       71.77     16.58 o 
 -15   4   2      149.27      157.62     18.64 o 
 -14   4   2      381.72      469.84     42.19 o 
 -13   4   2      115.67      111.54     20.51 o 
 -12   4   2      187.19      226.03     68.64 o 
 -11   4   2       17.49       12.12     11.33 o 
 -10   4   2      128.12      145.20     14.47 o 
  -9   4   2      386.94      380.69     18.44 o 
  -8   4   2      336.57      341.62     13.96 o 
  -7   4   2     2322.67     2384.68     67.97 o 
  -6   4   2     1279.09     1278.14     37.28 o 
  -5   4   2     1288.44     1401.90     51.86 o 
  -4   4   2     3170.26     3233.80    119.28 o 
  -3   4   2      611.24      595.00     40.98 o 
  -2   4   2     2205.65     2126.29     66.52 o 
  -1   4   2     1110.47     1046.95     33.69 o 
   0   4   2      330.78      349.35     18.16 o 
   1   4   2     2827.73     2882.25     93.07 o 
   2   4   2       54.01       71.17      6.40 o 
   3   4   2     3413.57     3358.95    123.91 o 
   4   4   2     2616.93     2549.30     94.75 o 
   5   4   2      178.70      211.49     11.81 o 
   6   4   2      761.52      717.79     29.24 o 
   7   4   2      221.19      208.65     12.36 o 
   8   4   2      420.94      428.64     20.07 o 
   9   4   2     1630.05     1576.86     60.99 o 
  10   4   2      365.11      318.39     17.20 o 
  11   4   2      464.85      455.95     31.41 o 
  12   4   2       19.71        4.04     10.64 o 
  13   4   2      208.73      209.62     26.70 o 
  14   4   2      337.85      322.18     20.28 o 
  15   4   2       19.19       20.63     13.59 o 
  16   4   2      169.38      187.03     20.24 o 
  17   4   2       69.93       37.56     17.94 o 
 -18   5   2       54.85       57.09     21.02 o 
 -17   5   2      202.35      204.61     23.52 o 
 -16   5   2        1.16        1.73     17.68 o 
 -15   5   2      989.57      963.33     52.35 o 
 -14   5   2       23.11       25.78     14.89 o 
 -13   5   2      150.89      177.88     19.07 o 
 -12   5   2      936.43      952.22     49.65 o 
 -11   5   2      161.70      185.78     17.48 o 
 -10   5   2     2378.28     2579.75    120.91 o 
  -9   5   2      255.52      315.33     40.03 o 
  -8   5   2     1915.28     1909.05     73.97 o 
  -7   5   2     1024.59      996.74     34.23 o 
  -6   5   2       46.11       47.14      6.82 o 
  -5   5   2     1005.62     1053.58     40.57 o 
  -4   5   2      516.69      511.28     21.87 o 
  -3   5   2     5692.12     5924.65    217.13 o 
  -2   5   2     2180.94     2247.45     70.67 o 
  -1   5   2      611.04      578.03     20.03 o 
   0   5   2     2792.42     2706.50     87.84 o 
   1   5   2      242.49      247.21     11.09 o 
   2   5   2     5264.25     4975.02    182.76 o 
   3   5   2      928.52      978.23     38.41 o 
   4   5   2       56.39       66.87      7.77 o 
   5   5   2     3256.68     3237.37    120.13 o 
   6   5   2       13.00       27.90      8.00 o 
   7   5   2     3212.79     3139.39    116.66 o 
   8   5   2      202.43      217.68     14.01 o 
   9   5   2       33.65       43.42     15.42 o 
  10   5   2      817.09      831.61     35.43 o 
  11   5   2       46.11       23.99     10.76 o 
  12   5   2      195.20      198.40     15.39 o 
  13   5   2      286.35      274.74     29.27 o 
  14   5   2       71.07       69.92     21.71 o 
  15   5   2      386.89      398.98     34.34 o 
  16   5   2      132.39      122.31     17.77 o 
 -17   6   2        0.45       -5.99     19.05 o 
 -16   6   2       40.14       16.13     19.96 o 
 -15   6   2       36.99       92.29     20.33 o 
 -14   6   2       19.89        7.51     17.06 o 
 -13   6   2        0.25       10.37     15.70 o 
 -12   6   2      194.61      174.69     39.72 o 
 -11   6   2        0.44       -5.89     13.18 o 
 -10   6   2      100.42      132.71     16.60 o 
  -9   6   2        0.90       16.02     12.28 o 
  -8   6   2       13.34       20.17     19.18 o 
  -7   6   2       76.53       81.70     16.73 o 
  -6   6   2       87.62       78.07      8.64 o 
  -5   6   2       67.29       51.38      9.17 o 
  -4   6   2       68.64       85.98     18.67 o 
  -3   6   2      467.37      476.91     27.20 o 
  -2   6   2       84.23       93.52     11.90 o 
  -1   6   2       88.43       99.96     13.07 o 
   0   6   2      240.04      222.87     15.63 o 
   1   6   2       79.60       77.46      7.83 o 
   2   6   2        0.51       -3.47      7.68 o 
   3   6   2      168.81      182.57     18.28 o 
   4   6   2        0.87       -1.34      7.73 o 
   5   6   2      110.62      106.19     10.42 o 
   6   6   2      503.44      505.65     27.54 o 
   7   6   2       81.16       66.85     10.62 o 
   8   6   2      174.97      178.12     13.77 o 
   9   6   2        4.32       11.75     10.10 o 
  10   6   2      106.04      107.61     13.44 o 
  11   6   2       78.70       79.20     13.29 o 
  12   6   2        1.30       -2.64     12.92 o 
  13   6   2       29.26       29.47     14.27 o 
  14   6   2        3.08       -5.15     17.87 o 
  15   6   2        1.29       -3.77     20.40 o 
 -15   7   2      109.21      117.23     23.09 o 
 -14   7   2        3.86       11.79     19.25 o 
 -13   7   2      233.83      210.59     23.05 o 
 -12   7   2      349.25      409.31     29.51 o 
 -11   7   2       37.50       34.38     16.53 o 
 -10   7   2     1067.75     1070.29     64.67 o 
  -9   7   2      272.88      321.72     24.24 o 
  -8   7   2      103.95      132.90     28.37 o 
  -7   7   2      513.39      541.87     25.56 o 
  -6   7   2       26.05       28.16      9.63 o 
  -5   7   2     2105.01     1964.48     87.68 o 
  -4   7   2        3.15        4.16      9.40 o 
  -3   7   2      456.64      473.10     28.71 o 
  -2   7   2      800.75      712.80    130.30 o 
  -1   7   2      338.01      295.71     21.28 o 
   0   7   2     4653.18     4613.48    174.24 o 
   1   7   2       44.15       54.85     13.50 o 
   2   7   2      320.82      361.24     19.41 o 
   3   7   2      547.52      502.38     24.45 o 
   4   7   2       42.64       49.97     10.30 o 
   5   7   2     1927.48     1869.97    144.48 o 
   6   7   2       42.05       19.48     10.72 o 
   7   7   2      378.88      410.54     25.34 o 
   8   7   2      301.81      310.26     18.98 o 
   9   7   2       62.87       83.73     13.86 o 
  10   7   2      601.76      565.79     97.99 o 
  11   7   2        2.61        1.82     16.63 o 
  12   7   2      202.19      221.37     23.88 o 
  13   7   2       55.03       50.48     19.63 o 
 -12   8   2        3.37       -5.37     21.48 o 
 -11   8   2       39.72       78.19     19.53 o 
 -10   8   2      171.81      175.86     38.11 o 
  -9   8   2       41.64       33.81     16.35 o 
  -8   8   2       27.77       -0.65     15.55 o 
  -7   8   2       43.26       32.64     14.62 o 
  -6   8   2      287.16      244.55     16.70 o 
  -5   8   2       18.35       20.37     13.08 o 
  -4   8   2       71.04       72.48     13.91 o 
  -3   8   2        1.76      -10.79     10.79 o 
  -2   8   2       12.92        8.55     14.63 o 
  -1   8   2        5.33      -13.90     13.90 o 
   0   8   2       68.49       44.94     23.09 o 
   1   8   2       74.93      116.81     19.33 o 
   2   8   2       29.63       35.93     15.71 o 
   3   8   2       37.11       71.60     30.04 o 
   4   8   2       40.93       55.39     17.19 o 
   5   8   2       11.07        5.53     12.66 o 
   6   8   2       29.92       16.20     21.71 o 
   7   8   2      129.74       85.01     24.18 o 
   8   8   2       10.60       -5.00     23.89 o 
   9   8   2        6.18       -3.62     23.55 o 
  10   8   2        0.65       -1.36     18.01 o 
  -8   9   2       89.08      112.03     21.07 o 
  -7   9   2      404.15      375.78     29.70 o 
  -6   9   2        7.56       37.24     25.82 o 
  -5   9   2      201.92      206.93     17.93 o 
  -4   9   2       39.39       61.02     16.76 o 
  -3   9   2      264.62      248.05     41.21 o 
  -2   9   2      446.82      453.25     24.74 o 
  -1   9   2      163.30      186.42     36.36 o 
   0   9   2      206.18      269.16     56.66 o 
   1   9   2        0.23        4.88     29.24 o 
   2   9   2      229.60      188.45     35.90 o 
   3   9   2      253.49      272.08     40.38 o 
   4   9   2       60.28       81.79     30.61 o 
   5   9   2      127.67       92.88     34.52 o 
   6   9   2       26.84        7.47     30.67 o 
 -21   1   3       21.91       28.33     22.47 o 
 -20   1   3      370.53      335.52     28.96 o 
 -19   1   3      386.76      378.55     50.60 o 
 -18   1   3      145.90      160.71     25.06 o 
 -17   1   3     1140.24     1150.40     41.33 o 
 -16   1   3     1031.74      998.71     32.49 o 
 -15   1   3     1716.98     1696.17     47.09 o 
 -14   1   3     2224.04     2181.56     59.34 o 
 -13   1   3     1281.70     1314.18     36.72 o 
 -12   1   3     2072.82     1969.26     53.41 o 
 -11   1   3      223.94      222.37     19.09 o 
 -10   1   3     3542.42     3453.79     91.73 o 
  -9   1   3     1593.40     1532.81     41.46 o 
  -8   1   3     6397.68     6910.71    181.66 o 
  -7   1   3     8069.27     8150.83    213.93 o 
  -6   1   3       34.89       42.37      3.09 o 
  -5   1   3     5108.64     5199.09    148.99 o 
  -4   1   3     5469.49     5453.56    152.02 o 
  -3   1   3     2464.57     2641.26     99.06 o 
  -2   1   3    23608.34    23515.37    746.31 o 
  -1   1   3      958.68     1032.75     33.57 o 
   0   1   3     6649.40     7099.62    225.88 o 
   1   1   3    10851.99    10970.74    349.26 o 
   2   1   3     6077.32     6476.85    206.82 o 
   3   1   3    10065.20     9877.57    283.15 o 
   4   1   3      261.11      282.29     10.19 o 
   5   1   3      426.79      379.55     15.38 o 
   6   1   3     8094.71     7970.55    229.32 o 
   7   1   3      914.74      813.50     25.67 o 
   8   1   3     4542.93     4337.61    140.22 o 
   9   1   3       92.97       99.73     11.65 o 
  10   1   3      619.11      622.14     37.09 o 
  11   1   3     1332.49     1324.99    100.20 o 
  12   1   3      307.11      333.39     24.92 o 
  13   1   3     1158.60     1361.72     67.46 o 
  14   1   3        7.62       -2.31     18.27 o 
  15   1   3      334.20      392.00     30.85 o 
  16   1   3       83.36      113.59     22.87 o 
  17   1   3      198.22      178.98     39.09 o 
  18   1   3       99.56      179.39     80.81 o 
 -21   2   3       68.34       59.13     22.60 o 
 -20   2   3       98.38      158.77     22.82 o 
 -19   2   3      145.12      107.37     20.51 o 
 -18   2   3      212.25      194.27     20.57 o 
 -17   2   3      142.73      145.21     36.59 o 
 -16   2   3       36.80       39.16     17.32 o 
 -15   2   3       86.36       85.48     11.98 o 
 -14   2   3       28.06       23.46      8.17 o 
 -13   2   3     1533.39     1492.12     45.51 o 
 -12   2   3      310.06      311.20     16.68 o 
 -11   2   3     1725.08     1722.30     51.29 o 
 -10   2   3      322.38      330.15     12.98 o 
  -9   2   3      220.59      213.06      9.81 o 
  -8   2   3      281.47      223.31     12.57 o 
  -7   2   3      485.61      523.50     19.00 o 
  -6   2   3      239.55      229.32      8.82 o 
  -5   2   3      252.44      253.77     19.88 o 
  -4   2   3      398.85      432.01     18.26 o 
  -3   2   3     1648.31     1608.41     61.22 o 
  -2   2   3      242.52      257.55     16.27 o 
  -1   2   3     2407.68     2518.30     81.04 o 
   0   2   3        5.03        2.70      2.80 o 
   1   2   3      311.49      297.96     13.22 o 
   2   2   3     1651.39     1586.22     46.61 o 
   3   2   3       72.18       71.38      4.54 o 
   4   2   3     1319.55     1266.22     37.28 o 
   5   2   3       76.05       86.89      6.66 o 
   6   2   3      366.84      389.90     15.55 o 
   7   2   3      735.86      717.08     29.80 o 
   8   2   3       73.09       85.10     10.17 o 
   9   2   3      392.82      413.10     20.41 o 
  10   2   3      492.49      509.37     24.11 o 
  11   2   3      595.69      596.74     27.88 o 
  12   2   3      450.61      447.41     23.53 o 
  13   2   3      386.60      368.84     21.55 o 
  14   2   3       85.86      107.51     15.28 o 
  15   2   3       64.99       67.17     15.91 o 
  16   2   3       62.51       69.89     21.08 o 
  17   2   3      140.65      120.71     28.92 o 
  18   2   3        2.28      -10.03     23.79 o 
 -20   3   3      255.54      235.81     25.99 o 
 -19   3   3      135.53      147.33     21.43 o 
 -18   3   3        3.01       14.23     17.58 o 
 -17   3   3      484.70      505.52     32.80 o 
 -16   3   3        1.49        9.84     17.83 o 
 -15   3   3     1007.09     1067.49     55.01 o 
 -14   3   3      928.27      833.67     43.75 o 
 -13   3   3      184.32      167.04     36.36 o 
 -12   3   3     1565.85     1536.93     52.75 o 
 -11   3   3       82.63       83.38      8.15 o 
 -10   3   3     2553.55     2581.82     85.47 o 
  -9   3   3     2586.67     2653.69     77.85 o 
  -8   3   3      377.66      391.87     13.36 o 
  -7   3   3      999.38      947.24     25.93 o 
  -6   3   3       64.88       68.23      4.35 o 
  -5   3   3     9049.09     9252.69    344.12 o 
  -4   3   3     3865.20     3742.09    139.85 o 
  -3   3   3     1834.23     1861.11     70.94 o 
  -2   3   3      242.54      193.82      8.03 o 
  -1   3   3     1292.54     1382.94     40.48 o 
   0   3   3    10406.60    10573.32    302.73 o 
   1   3   3     4503.60     4491.11    129.54 o 
   2   3   3      446.64      463.19     15.14 o 
   3   3   3      706.43      640.56     22.77 o 
   4   3   3      834.22      855.83     29.56 o 
   5   3   3     4100.96     3797.44    122.59 o 
   6   3   3     1561.14     1452.89     55.61 o 
   7   3   3       24.89       18.79      8.91 o 
   8   3   3      948.41      874.68     35.81 o 
   9   3   3      209.97      195.38     21.07 o 
  10   3   3      978.93     1016.85     41.98 o 
  11   3   3      537.72      562.21     48.54 o 
  12   3   3       47.03       46.83     12.77 o 
  13   3   3      208.32      249.68     28.65 o 
  14   3   3        2.21        6.65     13.67 o 
  15   3   3      206.73      204.83     18.87 o 
  16   3   3      179.44      203.21     21.92 o 
  17   3   3       25.46       40.25     17.59 o 
 -19   4   3       48.68       25.06     19.38 o 
 -18   4   3      307.01      303.20     27.57 o 
 -17   4   3       39.37       41.13     27.48 o 
 -16   4   3      384.22      390.27     28.49 o 
 -15   4   3       84.24       84.58     16.55 o 
 -14   4   3      394.97      415.12     27.60 o 
 -13   4   3      917.12      972.00     50.20 o 
 -12   4   3        9.26       13.46     12.06 o 
 -11   4   3     2642.91     2779.74    129.43 o 
 -10   4   3      459.33      486.22     22.55 o 
  -9   4   3      656.61      651.53     57.08 o 
  -8   4   3     1100.37     1097.88     36.81 o 
  -7   4   3        1.19        1.17      5.38 o 
  -6   4   3     1440.65     1372.10     62.48 o 
  -5   4   3     1455.21     1354.69     64.29 o 
  -4   4   3       12.08       21.66      3.42 o 
  -3   4   3     2486.80     2521.96     93.25 o 
  -2   4   3      284.91      302.16     11.79 o 
  -1   4   3     3162.68     3075.43     99.38 o 
   0   4   3      386.03      349.27     13.61 o 
   1   4   3      558.30      500.59     18.39 o 
   2   4   3     1379.36     1306.95     43.46 o 
   3   4   3      216.48      248.29     19.60 o 
   4   4   3     2284.05     2279.29     74.71 o 
   5   4   3      105.58      100.99      8.87 o 
   6   4   3      936.85      882.02     35.65 o 
   7   4   3      817.33      827.69     34.06 o 
   8   4   3       11.62       10.54      8.69 o 
   9   4   3     1585.43     1440.85     56.50 o 
  10   4   3      140.99      150.51     13.48 o 
  11   4   3     1023.14     1023.27     62.80 o 
  12   4   3      801.11      726.24     32.61 o 
  13   4   3       24.55       38.54     12.80 o 
  14   4   3      591.76      582.67     29.59 o 
  15   4   3        2.94      -14.59     14.59 o 
  16   4   3      147.77      183.82     19.72 o 
 -18   5   3       37.63       16.85     19.76 o 
 -17   5   3       50.17       50.23     51.69 o 
 -16   5   3        1.51       19.14     18.23 o 
 -15   5   3      247.34      265.73     24.04 o 
 -14   5   3       23.89       41.76     16.08 o 
 -13   5   3      379.24      327.58     36.64 o 
 -12   5   3      395.49      405.61     27.17 o 
 -11   5   3      297.81      335.85     23.35 o 
 -10   5   3      458.96      506.84     29.72 o 
  -9   5   3      120.61      137.59     10.06 o 
  -8   5   3      417.39      442.32     29.46 o 
  -7   5   3      951.67      912.67     31.76 o 
  -6   5   3       15.27        2.00      7.44 o 
  -5   5   3      261.81      278.34     25.30 o 
  -4   5   3       10.11       -4.74      8.20 o 
  -3   5   3      563.51      581.48     31.24 o 
  -2   5   3     1090.03     1111.24     85.21 o 
  -1   5   3       44.07       54.38      7.03 o 
   0   5   3      192.57      201.03     10.01 o 
   1   5   3       45.20       45.28      6.28 o 
   2   5   3       17.82        6.97      5.86 o 
   3   5   3      483.27      457.45     17.98 o 
   4   5   3      218.06      216.19     11.74 o 
   5   5   3      218.30      206.36     18.78 o 
   6   5   3      239.04      228.60     13.99 o 
   7   5   3      139.36      146.67     18.61 o 
   8   5   3      220.46      222.65     18.12 o 
   9   5   3        0.37        4.65      9.89 o 
  10   5   3        9.87       15.07     13.77 o 
  11   5   3       31.54       51.58     12.11 o 
  12   5   3        0.71        1.34     12.52 o 
  13   5   3       49.08       67.68     17.96 o 
  14   5   3       25.90       14.15     15.03 o 
  15   5   3       20.75       27.32     15.72 o 
 -17   6   3        0.25      -12.16     18.58 o 
 -16   6   3      439.37      480.55     40.84 o 
 -15   6   3       89.54       98.12     20.90 o 
 -14   6   3       44.64       52.40     17.70 o 
 -13   6   3      885.31      832.46     62.64 o 
 -12   6   3       13.55       16.22     15.11 o 
 -11   6   3     1101.89     1067.64     55.58 o 
 -10   6   3        9.36        1.56     12.68 o 
  -9   6   3      518.54      501.62     23.73 o 
  -8   6   3     1615.41     1695.08     56.30 o 
  -7   6   3       71.93       73.64      9.09 o 
  -6   6   3     1018.31     1041.86     41.43 o 
  -5   6   3      403.93      473.48     28.21 o 
  -4   6   3      696.92      751.12     39.73 o 
  -3   6   3     1620.51     1587.86     76.22 o 
  -2   6   3        0.56      -10.94     17.81 o 
  -1   6   3      507.37      523.41     30.02 o 
   0   6   3       80.63       90.55     15.22 o 
   1   6   3      651.23      633.78     28.35 o 
   2   6   3     1118.79     1093.81     44.66 o 
   3   6   3       11.13        7.87      7.38 o 
   4   6   3     2512.60     2401.27     78.70 o 
   5   6   3       17.53        7.66      8.20 o 
   6   6   3      706.43      690.25     26.60 o 
   7   6   3      118.99      136.43     23.41 o 
   8   6   3       34.35       32.51     13.99 o 
   9   6   3     2038.82     2014.16     77.66 o 
  10   6   3      105.28      121.00     14.62 o 
  11   6   3      577.11      548.27     27.66 o 
  12   6   3      174.69      162.02     17.57 o 
  13   6   3        9.20       10.31     16.82 o 
  14   6   3      586.00      688.59     43.88 o 
 -15   7   3        7.74      -19.03     19.03 o 
 -14   7   3        0.68        7.98     18.21 o 
 -13   7   3       12.93       39.49     18.00 o 
 -12   7   3        0.85        0.25     17.34 o 
 -11   7   3       28.72       38.53     31.16 o 
 -10   7   3       97.10       87.30     38.05 o 
  -9   7   3        3.98        0.77     13.30 o 
  -8   7   3       17.11       25.02     12.25 o 
  -7   7   3        1.86       -3.02      9.35 o 
  -6   7   3        0.18       -5.37     10.24 o 
  -5   7   3        0.84       -8.84      9.31 o 
  -4   7   3       23.16       51.87     14.86 o 
  -3   7   3      107.43      116.39     16.11 o 
  -2   7   3      123.06      121.65     16.17 o 
  -1   7   3      279.52      325.82     43.74 o 
   0   7   3      483.35      484.65     53.16 o 
   1   7   3       73.90       45.03     19.87 o 
   2   7   3        0.57        6.24     13.70 o 
   3   7   3       49.87       47.57     19.36 o 
   4   7   3       54.51       51.35     15.46 o 
   5   7   3       48.56       55.68     12.16 o 
   6   7   3       11.59        8.09     11.88 o 
   7   7   3        3.32        2.32     12.51 o 
   8   7   3       18.10       20.52     11.32 o 
   9   7   3        3.81       -6.32     11.20 o 
  10   7   3        8.60       16.17     14.19 o 
  11   7   3        0.71        5.81     15.36 o 
  12   7   3        1.07       14.60     16.33 o 
 -12   8   3        6.29       -9.13     18.86 o 
 -11   8   3      267.97      241.07     31.30 o 
 -10   8   3      166.43      168.06     22.22 o 
  -9   8   3      115.47      126.02     19.33 o 
  -8   8   3      175.73      184.95     16.15 o 
  -7   8   3       37.84       30.29     11.69 o 
  -6   8   3      785.88      713.69     47.70 o 
  -5   8   3       69.26       97.46     25.93 o 
  -4   8   3      106.56       85.23     15.83 o 
  -3   8   3      126.84      171.98     22.89 o 
  -2   8   3       11.44        4.78     14.68 o 
  -1   8   3      682.29      680.12     39.50 o 
   0   8   3       19.02       37.31     16.91 o 
   1   8   3       85.29       76.72     16.34 o 
   2   8   3      152.27      150.62     19.66 o 
   3   8   3        3.37        0.80     16.70 o 
   4   8   3      518.21      528.42     34.97 o 
   5   8   3       65.48       73.77     19.71 o 
   6   8   3      336.86      385.22     38.02 o 
   7   8   3      381.10      440.43     33.05 o 
   8   8   3       52.71       59.07     28.86 o 
   9   8   3      158.31      182.48     37.45 o 
  -8   9   3        9.16       18.99     19.13 o 
  -7   9   3       24.05       19.37     14.48 o 
  -6   9   3        4.34       13.00     13.46 o 
  -5   9   3       36.09       44.12     25.56 o 
  -4   9   3       23.65       16.15     15.69 o 
  -3   9   3       32.79       -5.34     16.69 o 
  -2   9   3      121.26      150.89     22.86 o 
  -1   9   3       21.77        9.00     19.59 o 
   0   9   3       37.99       36.21     18.55 o 
   1   9   3      219.89      303.72     93.68 o 
   2   9   3       26.45       46.33     21.05 o 
   3   9   3      106.08      146.85     47.47 o 
   4   9   3        0.32      -32.74     32.74 o 
   5   9   3        7.77       -4.08     32.05 o 
 -19   0   4       52.66       36.80     29.24 o 
 -18   0   4      768.13      774.16     58.76 o 
 -17   0   4      237.21      237.84     19.84 o 
 -16   0   4      750.33      741.37     32.60 o 
 -15   0   4     1102.59     1142.21     55.06 o 
 -14   0   4        2.77        1.01      8.64 o 
 -13   0   4     1201.44     1136.30     45.54 o 
 -12   0   4     2029.30     1869.12     71.87 o 
 -11   0   4      282.49      244.66     13.69 o 
 -10   0   4     6720.33     6935.58    258.34 o 
  -9   0   4      249.22      256.77     12.54 o 
  -8   0   4     1164.59     1114.63     65.39 o 
  -7   0   4     4927.29     4793.66    150.06 o 
  -6   0   4       56.69       47.91      3.98 o 
  -5   0   4    12611.23    12294.65    553.38 o 
  -4   0   4      156.74      157.20     10.10 o 
  -3   0   4     6247.90     6782.31    305.73 o 
  -2   0   4     1505.35     1547.78     71.30 o 
  -1   0   4      767.71      715.25     34.03 o 
   0   0   4     1898.85     1686.03     79.98 o 
   1   0   4     1422.28     1522.71     70.57 o 
   2   0   4     2241.83     2079.01     95.61 o 
   3   0   4     5601.09     5780.94    262.05 o 
   4   0   4     1592.78     1557.63     72.92 o 
   5   0   4     9450.15     9681.60    437.96 o 
   6   0   4     1269.54     1336.56     63.46 o 
   7   0   4     2932.90     2963.38    137.23 o 
   8   0   4     1120.84     1126.98     55.09 o 
   9   0   4      193.84      128.77     23.32 o 
  10   0   4     3099.03     2916.49    188.85 o 
  11   0   4       30.82       50.89     21.83 o 
  12   0   4     2037.53     2056.25    137.39 o 
  13   0   4       86.99       80.30     25.96 o 
  14   0   4      345.54      339.57     40.15 o 
  15   0   4     1050.75     1160.29     88.80 o 
  16   0   4       76.88       83.11     35.38 o 
  17   0   4      452.31      518.77     56.69 o 
 -21   1   4       35.16       26.66     21.21 o 
 -20   1   4       10.10       -4.22     18.36 o 
 -19   1   4      160.32      185.48     35.16 o 
 -18   1   4       81.23      100.83     14.34 o 
 -17   1   4       36.67       30.64     12.00 o 
 -16   1   4       62.68       70.42     10.08 o 
 -15   1   4      262.58      261.05     13.73 o 
 -14   1   4      288.33      289.29     11.39 o 
 -13   1   4       28.45       31.66      6.12 o 
 -12   1   4      523.99      554.51     17.07 o 
 -11   1   4       36.91       31.39      5.67 o 
 -10   1   4     1375.23     1395.38     38.16 o 
  -9   1   4      191.68      180.70     10.52 o 
  -8   1   4     1604.16     1762.44     43.04 o 
  -7   1   4       15.23       12.85      2.92 o 
  -6   1   4     1052.85     1147.43     33.90 o 
  -5   1   4     4694.31     4904.51    126.18 o 
  -4   1   4      160.94      144.60     11.13 o 
  -3   1   4      723.49      765.26     30.51 o 
  -2   1   4       41.14       54.97     10.94 o 
  -1   1   4      558.72      545.91     19.10 o 
   0   1   4      148.27      172.29      7.76 o 
   1   1   4     2547.17     2750.18     88.73 o 
   2   1   4       39.90       35.02      4.63 o 
   3   1   4       12.78       15.46      6.19 o 
   4   1   4       85.53       87.12      8.40 o 
   5   1   4     1153.17     1240.60     41.74 o 
   6   1   4     2625.14     2604.36     85.05 o 
   7   1   4      230.66      239.00     26.35 o 
   8   1   4      111.56      133.48     11.43 o 
   9   1   4        3.08        0.14      8.52 o 
  10   1   4       14.12        4.87     13.16 o 
  11   1   4      490.10      520.02     31.88 o 
  12   1   4       75.79       84.45     17.49 o 
  13   1   4       43.55       51.45     19.73 o 
  14   1   4       73.68       78.41     27.17 o 
  15   1   4        3.10       16.05     21.59 o 
  16   1   4       90.83       76.74     24.69 o 
  17   1   4       36.19       44.63     23.41 o 
 -21   2   4       60.39       63.07     33.83 o 
 -20   2   4      169.10      158.65     22.11 o 
 -19   2   4        2.71       -5.43     17.28 o 
 -18   2   4      362.93      431.93     34.98 o 
 -17   2   4      513.50      498.80     25.87 o 
 -16   2   4      235.66      201.98     15.57 o 
 -15   2   4     1103.66     1109.55     39.84 o 
 -14   2   4      111.19      118.53     12.86 o 
 -13   2   4      842.68      878.23     53.90 o 
 -12   2   4     1201.12     1194.92     41.69 o 
 -11   2   4       17.51       19.35      6.51 o 
 -10   2   4     3253.09     3136.68     91.31 o 
  -9   2   4      284.48      292.07     14.34 o 
  -8   2   4     3391.56     3290.94     85.25 o 
  -7   2   4     2030.55     2087.90     59.23 o 
  -6   2   4      387.61      350.91     16.06 o 
  -5   2   4     2961.06     2911.22    109.64 o 
  -4   2   4      882.08      878.87     53.57 o 
  -3   2   4     3275.80     3030.06    114.10 o 
  -2   2   4      814.71      794.79     26.43 o 
  -1   2   4     3042.57     3083.73     99.25 o 
   0   2   4     2816.33     2762.94     89.27 o 
   1   2   4       39.36       41.20      4.25 o 
   2   2   4     1981.66     1781.80     52.40 o 
   3   2   4      464.83      450.02     18.85 o 
   4   2   4     1204.31     1155.97     35.05 o 
   5   2   4     4639.38     4578.52    147.48 o 
   6   2   4       87.62       77.01     13.30 o 
   7   2   4     2893.43     2757.79     90.40 o 
   8   2   4      386.87      375.00     16.53 o 
   9   2   4      957.60      973.25     35.00 o 
  10   2   4     1748.87     1774.06     60.29 o 
  11   2   4        0.89       -1.49      8.98 o 
  12   2   4      806.44      693.12     83.77 o 
  13   2   4      466.23      470.16     31.39 o 
  14   2   4      211.88      223.90     24.13 o 
  15   2   4      675.28      794.90     49.71 o 
  16   2   4       23.73       50.78     22.69 o 
  17   2   4      252.56      222.38     28.48 o 
 -20   3   4       23.66        6.22     20.96 o 
 -19   3   4      324.07      274.87     25.83 o 
 -18   3   4        7.35       22.38     22.08 o 
 -17   3   4      164.86      215.84     22.09 o 
 -16   3   4      200.65      175.28     19.00 o 
 -15   3   4      173.97      151.61     14.38 o 
 -14   3   4      670.08      728.07     34.87 o 
 -13   3   4       34.39       36.08      8.56 o 
 -12   3   4      374.88      394.40     17.47 o 
 -11   3   4      179.33      192.31     13.31 o 
 -10   3   4       65.39       75.64      7.99 o 
  -9   3   4     1374.35     1317.25     39.32 o 
  -8   3   4       55.27       49.41      5.91 o 
  -7   3   4     1945.34     1996.09     95.89 o 
  -6   3   4     2631.77     2620.23     99.52 o 
  -5   3   4      249.24      254.37     14.62 o 
  -4   3   4     5526.60     5502.49    205.58 o 
  -3   3   4        3.11        6.26      5.68 o 
  -2   3   4     3994.06     4038.79    116.46 o 
  -1   3   4      476.36      443.56     14.53 o 
   0   3   4       66.07       75.85      5.80 o 
   1   3   4     2926.42     2959.24     85.98 o 
   2   3   4     1705.52     1728.04     50.88 o 
   3   3   4     1854.87     1806.86     53.63 o 
   4   3   4      329.22      320.03     13.74 o 
   5   3   4        7.67       15.93      6.50 o 
   6   3   4     1216.90     1161.87     40.08 o 
   7   3   4      362.05      369.12     21.06 o 
   8   3   4     1054.62     1085.11     38.48 o 
   9   3   4      298.39      294.34     23.13 o 
  10   3   4      226.91      215.84     14.57 o 
  11   3   4      464.44      490.27     21.41 o 
  12   3   4       55.73       47.47     10.81 o 
  13   3   4       85.25      123.23     15.85 o 
  14   3   4       87.32       74.79     15.97 o 
  15   3   4       14.70       32.43     16.51 o 
  16   3   4      156.36      178.43     25.20 o 
 -19   4   4        0.38       12.74     19.58 o 
 -18   4   4       49.35       65.44     19.31 o 
 -17   4   4      150.82      154.04     22.19 o 
 -16   4   4      394.88      364.58     27.61 o 
 -15   4   4       98.63      113.21     18.18 o 
 -14   4   4      124.29      126.37     16.75 o 
 -13   4   4       10.39        4.88     18.49 o 
 -12   4   4      828.56      867.97     37.08 o 
 -11   4   4      938.49      967.06     35.28 o 
 -10   4   4      522.75      512.64     18.29 o 
  -9   4   4       62.66       53.69      6.84 o 
  -8   4   4       51.89       41.98      6.51 o 
  -7   4   4     1117.18     1141.20     57.51 o 
  -6   4   4      131.95      103.20     11.12 o 
  -5   4   4     1249.29     1250.63     49.49 o 
  -4   4   4      218.50      185.45     27.44 o 
  -3   4   4      153.51      127.34     12.52 o 
  -2   4   4     1145.18     1116.92     38.14 o 
  -1   4   4       99.60      107.96      6.26 o 
   0   4   4     1520.57     1410.13     42.19 o 
   1   4   4      246.31      270.13     11.53 o 
   2   4   4      518.79      504.49     19.04 o 
   3   4   4     1052.51     1081.33     50.00 o 
   4   4   4       37.70       46.77      7.68 o 
   5   4   4      620.60      624.10     23.61 o 
   6   4   4      292.35      279.69     13.70 o 
   7   4   4      556.14      620.18     45.99 o 
   8   4   4      200.76      214.24     17.63 o 
   9   4   4        7.61       -6.91      8.65 o 
  10   4   4      790.17      772.82     38.25 o 
  11   4   4        3.89       -9.98      9.98 o 
  12   4   4      656.65      616.14     31.34 o 
  13   4   4      129.04      139.99     19.82 o 
  14   4   4       13.71       14.03     15.90 o 
  15   4   4       98.00       92.31     19.51 o 
 -18   5   4       88.52      120.87     22.34 o 
 -17   5   4      168.43      172.64     23.88 o 
 -16   5   4      127.26      104.88     20.57 o 
 -15   5   4        2.80       24.78     17.83 o 
 -14   5   4      366.28      328.25     26.00 o 
 -13   5   4      146.65      193.21     20.01 o 
 -12   5   4     1155.10     1168.00     59.40 o 
 -11   5   4       98.01      142.19     17.03 o 
 -10   5   4       19.45        2.99      8.07 o 
  -9   5   4      978.70      887.10     31.54 o 
  -8   5   4      386.07      418.25     19.02 o 
  -7   5   4     2822.09     2868.72    127.85 o 
  -6   5   4     1377.97     1345.09     65.50 o 
  -5   5   4      551.00      530.54     29.58 o 
  -4   5   4     3081.33     3089.87    143.08 o 
  -3   5   4       75.36       58.10     11.40 o 
  -2   5   4     1404.50     1383.26    127.68 o 
  -1   5   4     3548.00     3453.40    159.15 o 
   0   5   4      261.59      292.01     22.54 o 
   1   5   4     1908.32     1928.71     91.62 o 
   2   5   4       86.31      102.86     11.61 o 
   3   5   4      850.53      852.17     30.68 o 
   4   5   4     2222.79     2163.33     71.45 o 
   5   5   4      151.98      178.44     12.05 o 
   6   5   4      515.61      564.67     22.64 o 
   7   5   4      562.98      553.97     22.94 o 
   8   5   4     1121.19     1126.16     40.39 o 
   9   5   4      812.68      787.98     30.46 o 
  10   5   4      258.33      289.07     16.78 o 
  11   5   4       28.37       51.25     12.34 o 
  12   5   4       64.73       56.69     18.13 o 
  13   5   4      337.16      377.84     30.05 o 
  14   5   4      225.28      241.13     18.77 o 
 -17   6   4        5.20      -13.05     18.68 o 
 -16   6   4       46.74       38.79     25.42 o 
 -15   6   4       23.20        5.94     17.79 o 
 -14   6   4        0.39       -1.05     16.87 o 
 -13   6   4       99.66      110.59     20.25 o 
 -12   6   4       39.63       56.58     17.06 o 
 -11   6   4        9.76       -1.04     14.36 o 
 -10   6   4        2.60        8.04     10.91 o 
  -9   6   4        0.13        0.50      8.58 o 
  -8   6   4       87.91       92.59      9.90 o 
  -7   6   4      138.91      131.98     11.93 o 
  -6   6   4       13.02       16.22     12.99 o 
  -5   6   4        1.38      -10.21     11.15 o 
  -4   6   4       47.64       39.78     12.31 o 
  -3   6   4       22.38       30.98     12.35 o 
  -2   6   4       59.36       57.71     13.62 o 
  -1   6   4        1.14        9.89     16.23 o 
   0   6   4      171.63      180.93     17.57 o 
   1   6   4       64.88       58.32     13.79 o 
   2   6   4       25.39       32.48     12.93 o 
   3   6   4        3.34       12.94     13.18 o 
   4   6   4       74.91       66.98     32.02 o 
   5   6   4       19.46        8.31     10.64 o 
   6   6   4       42.61       61.82     12.66 o 
   7   6   4       24.74       25.76     10.47 o 
   8   6   4      161.81      152.13     21.29 o 
   9   6   4       73.78       62.91     12.03 o 
  10   6   4       14.69       15.96     15.75 o 
  11   6   4       22.59        2.14     12.76 o 
  12   6   4        0.16      -13.39     13.39 o 
  13   6   4       58.32       55.91     15.27 o 
 -14   7   4      332.26      455.53     48.13 o 
 -13   7   4       37.95       48.17     18.93 o 
 -12   7   4      229.06      270.73     24.96 o 
 -11   7   4      197.34      239.68     22.67 o 
 -10   7   4       99.63       87.34     16.93 o 
  -9   7   4      553.63      583.19     44.36 o 
  -8   7   4      142.64      154.38     21.82 o 
  -7   7   4      940.19      851.39     36.10 o 
  -6   7   4      312.86      363.32     24.86 o 
  -5   7   4      104.39       97.36     16.62 o 
  -4   7   4     1043.56     1030.90     53.57 o 
  -3   7   4      312.36      324.68     24.57 o 
  -2   7   4     1401.75     1337.03     67.23 o 
  -1   7   4      360.17      311.60     23.64 o 
   0   7   4        3.07        4.88     13.01 o 
   1   7   4     1220.65     1311.94     66.60 o 
   2   7   4      270.35      236.96     21.82 o 
   3   7   4     1309.89     1394.88     70.78 o 
   4   7   4      149.46      186.93     21.20 o 
   5   7   4        3.43       -0.58     16.43 o 
   6   7   4      567.00      659.99     40.17 o 
   7   7   4      302.26      302.11     70.10 o 
   8   7   4      227.77      260.73     26.13 o 
   9   7   4      121.80      170.41     27.48 o 
  10   7   4       11.91       35.38     21.26 o 
  11   7   4      202.65      201.27     21.41 o 
 -12   8   4        6.26        7.02     19.82 o 
 -11   8   4        1.08       10.05     17.65 o 
 -10   8   4      121.98      116.02     20.12 o 
  -9   8   4       47.01       41.90     13.96 o 
  -8   8   4       91.75       68.30     22.81 o 
  -7   8   4       12.43       21.69     14.96 o 
  -6   8   4        6.88      -12.38     12.38 o 
  -5   8   4       80.62       85.52     31.19 o 
  -4   8   4       18.62       15.13     29.47 o 
  -3   8   4       53.11       56.32     17.21 o 
  -2   8   4        2.63       -3.72     20.13 o 
  -1   8   4      113.90      123.28     18.92 o 
   0   8   4        1.41       14.96     17.38 o 
   1   8   4       10.81       25.79     39.92 o 
   2   8   4        7.01      -17.94     17.94 o 
   3   8   4      110.15      136.96     41.96 o 
   4   8   4       97.76       84.06     39.40 o 
   5   8   4        0.91       -1.85     20.42 o 
   6   8   4       27.16       58.42     23.20 o 
   7   8   4       40.82       27.75     21.10 o 
   8   8   4        5.70       17.43     21.77 o 
  -7   9   4       39.42       54.87     15.14 o 
  -6   9   4      151.08      153.20     28.17 o 
  -5   9   4       23.82        6.27     16.65 o 
  -4   9   4      208.70      165.59     39.52 o 
  -3   9   4       15.93       17.36     28.69 o 
  -2   9   4       54.41       81.99     32.48 o 
  -1   9   4      158.78      180.54     23.01 o 
   0   9   4       54.39       73.86     28.92 o 
   1   9   4      455.22      506.43     36.42 o 
   2   9   4       17.63       21.16     21.82 o 
   3   9   4      117.07      151.51     24.85 o 
 -20   1   5      112.32      140.78     31.99 o 
 -19   1   5      124.09      115.19     19.62 o 
 -18   1   5      232.63      248.02     18.24 o 
 -17   1   5       61.49       40.96     10.80 o 
 -16   1   5      392.59      390.37     18.19 o 
 -15   1   5      269.21      260.81     15.15 o 
 -14   1   5      310.33      308.66     15.02 o 
 -13   1   5     1619.33     1564.28     62.30 o 
 -12   1   5      217.34      208.41     15.82 o 
 -11   1   5     4289.63     4219.17    122.26 o 
 -10   1   5      220.08      199.12      8.09 o 
  -9   1   5     1840.50     1813.38     44.45 o 
  -8   1   5     3698.40     3702.71     89.23 o 
  -7   1   5      358.20      354.09     15.51 o 
  -6   1   5     9108.56     9265.72    237.60 o 
  -5   1   5      197.23      178.35      8.08 o 
  -4   1   5     4022.49     4095.46    131.53 o 
  -3   1   5     5588.73     5706.18    182.47 o 
  -2   1   5      253.66      260.96     10.51 o 
  -1   1   5    12673.07    12820.33    408.01 o 
   0   1   5     2679.56     2786.43     90.13 o 
   1   1   5     3985.18     4016.65    129.28 o 
   2   1   5     5950.22     6054.13    193.37 o 
   3   1   5      392.96      413.89     20.59 o 
   4   1   5     7362.12     7330.45    234.17 o 
   5   1   5       44.14       80.87     11.02 o 
   6   1   5     2357.13     2247.00     85.14 o 
   7   1   5      750.08      720.93     30.79 o 
   8   1   5      245.83      245.62     15.74 o 
   9   1   5     3978.25     3851.70    173.95 o 
  10   1   5       25.04       44.60     15.32 o 
  11   1   5     1306.00     1368.55     67.75 o 
  12   1   5      329.51      361.71     27.19 o 
  13   1   5       10.98       29.76     24.47 o 
  14   1   5      601.03      527.77     36.35 o 
  15   1   5       21.48       20.96     22.91 o 
  16   1   5      336.51      374.72     48.36 o 
 -21   2   5       47.07       43.23     21.78 o 
 -20   2   5      229.26      208.22     20.59 o 
 -19   2   5        7.56      -13.15     14.97 o 
 -18   2   5       28.07       21.07     13.67 o 
 -17   2   5       33.60       27.87     13.63 o 
 -16   2   5      300.85      310.65     18.78 o 
 -15   2   5      949.90      962.10     41.07 o 
 -14   2   5        3.16        4.40      8.25 o 
 -13   2   5      140.33      143.39     24.63 o 
 -12   2   5      459.95      491.97     31.45 o 
 -11   2   5      898.85      916.40     32.70 o 
 -10   2   5     2381.73     2333.66     67.50 o 
  -9   2   5       10.31        1.81      5.03 o 
  -8   2   5       17.33       16.27      4.94 o 
  -7   2   5      870.78      780.41     32.05 o 
  -6   2   5        9.48       13.93      6.21 o 
  -5   2   5      624.33      565.05     27.48 o 
  -4   2   5      696.42      724.65     29.77 o 
  -3   2   5       20.49       26.70      4.21 o 
  -2   2   5      952.63      882.22     30.13 o 
  -1   2   5        3.00       12.99      4.62 o 
   0   2   5      274.93      248.88     10.78 o 
   1   2   5      590.49      579.73     20.88 o 
   2   2   5     2638.70     2824.54     91.86 o 
   3   2   5      918.51      839.88     29.18 o 
   4   2   5      127.37      133.08     19.43 o 
   5   2   5      954.60      945.23     38.43 o 
   6   2   5      736.33      681.48     39.33 o 
   7   2   5      942.23      941.66     39.13 o 
   8   2   5       65.69       78.71     11.12 o 
   9   2   5      197.27      187.88     14.76 o 
  10   2   5       13.16       24.48     11.65 o 
  11   2   5        4.84      -11.90     15.14 o 
  12   2   5      260.81      246.24     31.22 o 
  13   2   5      340.02      383.27     44.43 o 
  14   2   5        1.70        9.55     19.47 o 
  15   2   5      107.53       54.40     24.76 o 
  16   2   5       10.26       -7.48     22.61 o 
 -20   3   5       38.93       30.39     21.46 o 
 -19   3   5      100.01       92.94     20.29 o 
 -18   3   5      275.96      260.89     20.35 o 
 -17   3   5       13.37       31.72     13.73 o 
 -16   3   5      185.11      228.83     18.41 o 
 -15   3   5        7.11       18.39     11.77 o 
 -14   3   5      267.33      283.74     29.60 o 
 -13   3   5     1030.42      987.24     36.11 o 
 -12   3   5       40.84       39.06      8.68 o 
 -11   3   5     1313.89     1302.14     45.23 o 
 -10   3   5        9.43        6.04      6.16 o 
  -9   3   5     1038.68      960.32     29.69 o 
  -8   3   5     1481.86     1407.81     54.02 o 
  -7   3   5      142.94      145.73     17.74 o 
  -6   3   5     3213.92     3254.39    123.21 o 
  -5   3   5      544.44      532.64     23.24 o 
  -4   3   5     2250.07     2164.29     82.90 o 
  -3   3   5     4120.99     4086.78    153.77 o 
  -2   3   5      354.04      357.90     34.76 o 
  -1   3   5     2551.95     2553.77     83.34 o 
   0   3   5      144.31      149.49      8.70 o 
   1   3   5     1454.47     1462.72     43.90 o 
   2   3   5     4167.86     4156.41    120.41 o 
   3   3   5      809.08      878.17     30.92 o 
   4   3   5     2729.32     2635.73     86.32 o 
   5   3   5       16.76       11.05      8.27 o 
   6   3   5     1220.96     1137.27     47.91 o 
   7   3   5     1292.35     1243.39     43.43 o 
   8   3   5      178.18      169.13     17.57 o 
   9   3   5      627.18      648.09     26.01 o 
  10   3   5        2.18       10.39     10.20 o 
  11   3   5      481.29      493.60     22.66 o 
  12   3   5      244.45      210.00     22.85 o 
  13   3   5      132.88       82.17     21.40 o 
  14   3   5      296.26      284.50     27.42 o 
  15   3   5        4.20      -18.15     23.61 o 
 -19   4   5      121.32      127.01     21.91 o 
 -18   4   5       20.31       12.02     20.29 o 
 -17   4   5      482.57      494.71     33.91 o 
 -16   4   5       21.86       48.29     17.71 o 
 -15   4   5      211.74      224.49     17.83 o 
 -14   4   5      877.97      847.19     47.54 o 
 -13   4   5      209.87      224.57     14.27 o 
 -12   4   5      582.09      586.53     30.37 o 
 -11   4   5      252.48      261.95     12.79 o 
 -10   4   5      384.80      399.63     15.57 o 
  -9   4   5     2230.73     2193.49     64.29 o 
  -8   4   5     1174.56     1118.21     57.41 o 
  -7   4   5     1210.88     1169.12     47.13 o 
  -6   4   5      145.32      169.28     12.31 o 
  -5   4   5      512.31      470.61     22.05 o 
  -4   4   5      605.06      539.02     24.14 o 
  -3   4   5      143.01      109.60     19.66 o 
  -2   4   5     1505.25     1440.64     56.88 o 
  -1   4   5      382.52      414.88     19.86 o 
   0   4   5     3552.27     3558.86    134.79 o 
   1   4   5      449.69      435.30     20.50 o 
   2   4   5      787.19      801.41     28.78 o 
   3   4   5     1820.03     1775.14     59.23 o 
   4   4   5        2.16       -2.51      9.29 o 
   5   4   5     2450.64     2601.61     85.83 o 
   6   4   5      602.96      650.45     40.33 o 
   7   4   5      225.65      230.59     18.40 o 
   8   4   5      574.09      575.91     24.06 o 
   9   4   5       74.70       71.23     12.93 o 
  10   4   5      439.91      463.36     28.11 o 
  11   4   5      293.05      257.02     16.99 o 
  12   4   5       15.48       13.80     14.14 o 
  13   4   5      171.44      158.22     18.66 o 
  14   4   5       73.58       95.35     18.52 o 
 -18   5   5       65.47       52.55     21.78 o 
 -17   5   5        6.27       -1.16     19.13 o 
 -16   5   5      191.22      240.23     52.24 o 
 -15   5   5        0.07       18.48     22.23 o 
 -14   5   5       47.05       47.07     27.60 o 
 -13   5   5      154.27      140.71     19.46 o 
 -12   5   5      155.34      161.71     18.24 o 
 -11   5   5        7.54        9.08      8.92 o 
 -10   5   5        1.31        6.44      8.57 o 
  -9   5   5       69.33       56.37     10.30 o 
  -8   5   5      690.95      689.96     26.09 o 
  -7   5   5       84.51       72.39     11.02 o 
  -6   5   5      366.32      372.29     19.44 o 
  -5   5   5       73.14       43.77      9.77 o 
  -4   5   5      412.41      409.00     21.42 o 
  -3   5   5      462.01      478.09     22.96 o 
  -2   5   5       17.86       19.15     10.60 o 
  -1   5   5      432.31      388.16     24.32 o 
   0   5   5       13.72       11.22     10.64 o 
   1   5   5      755.05      792.10     81.53 o 
   2   5   5      121.15      140.23     15.88 o 
   3   5   5      158.87      128.21     16.97 o 
   4   5   5      605.12      595.37     34.65 o 
   5   5   5       77.51      110.99     14.20 o 
   6   5   5       99.25       90.05     11.27 o 
   7   5   5      367.93      371.99     29.58 o 
   8   5   5       14.58        9.25     11.09 o 
   9   5   5      217.94      255.90     16.57 o 
  10   5   5       36.61       22.94     12.51 o 
  11   5   5       18.67       11.57     13.13 o 
  12   5   5        2.77        1.60     13.66 o 
  13   5   5       21.26       18.64     14.91 o 
 -16   6   5       11.85       22.69     20.43 o 
 -15   6   5      179.54      226.34     25.24 o 
 -14   6   5      329.48      419.10     32.10 o 
 -13   6   5       71.52       95.54     19.44 o 
 -12   6   5      487.01      495.84     38.48 o 
 -11   6   5      120.34      119.86     24.45 o 
 -10   6   5      684.36      707.65     32.71 o 
  -9   6   5     1040.38     1030.26     63.73 o 
  -8   6   5      175.70      144.72     13.61 o 
  -7   6   5      339.31      319.01     36.82 o 
  -6   6   5       70.91       58.69     14.35 o 
  -5   6   5      613.13      670.10     37.47 o 
  -4   6   5     1014.95      955.26     65.82 o 
  -3   6   5      299.38      263.52     21.50 o 
  -2   6   5     1269.73     1291.43     89.95 o 
  -1   6   5        8.69        7.34     13.21 o 
   0   6   5     1610.42     1685.88     81.93 o 
   1   6   5      791.61      873.06     46.89 o 
   2   6   5      164.24      216.24     20.85 o 
   3   6   5     1086.08     1172.58     60.61 o 
   4   6   5        2.56       12.90     15.56 o 
   5   6   5      839.02      869.40     47.70 o 
   6   6   5      341.58      292.02     25.88 o 
   7   6   5      805.52      798.16     46.36 o 
   8   6   5      451.03      533.95     39.11 o 
   9   6   5        8.34       15.76     19.94 o 
  10   6   5      132.90      172.86     32.37 o 
  11   6   5      342.32      351.23     48.85 o 
 -14   7   5        0.29      -10.65     18.42 o 
 -13   7   5       33.61       19.13     18.74 o 
 -12   7   5        6.74       12.86     17.85 o 
 -11   7   5        7.37       -5.95     12.79 o 
 -10   7   5        1.27        5.63     12.21 o 
  -9   7   5        4.51        5.84     11.29 o 
  -8   7   5       17.77       20.87     12.11 o 
  -7   7   5        0.62       -7.93     14.03 o 
  -6   7   5       11.89        0.17     20.76 o 
  -5   7   5        0.14       -5.49     20.85 o 
  -4   7   5       46.68       50.82     16.07 o 
  -3   7   5        3.10      -13.12     13.98 o 
  -2   7   5      123.28      174.88     20.16 o 
  -1   7   5      177.99      177.79     33.40 o 
   0   7   5      233.78      252.21     22.73 o 
   1   7   5        6.02       -5.37     15.42 o 
   2   7   5       55.23       55.01     18.01 o 
   3   7   5       35.00       23.01     16.30 o 
   4   7   5       77.85       51.28     18.96 o 
   5   7   5        0.74       14.84     19.25 o 
   6   7   5       23.22       24.48     19.58 o 
   7   7   5       16.29       13.84     20.61 o 
   8   7   5        0.43      -20.68     20.68 o 
   9   7   5        0.54        2.42     23.26 o 
 -11   8   5       80.09       80.03     20.16 o 
 -10   8   5      132.37      158.18     24.53 o 
  -9   8   5       75.75       88.64     14.75 o 
  -8   8   5        6.99       -3.06     16.05 o 
  -7   8   5      440.62      358.55     25.05 o 
  -6   8   5       27.32       85.52     32.11 o 
  -5   8   5      243.41      188.19     23.53 o 
  -4   8   5      168.90      172.38     21.93 o 
  -3   8   5      243.84      218.48     48.88 o 
  -2   8   5      525.63      586.55     70.22 o 
  -1   8   5       46.94        9.83     17.88 o 
   0   8   5      280.44      315.28     44.43 o 
   1   8   5      297.68      264.65     25.71 o 
   2   8   5      359.81      367.20     39.98 o 
   3   8   5      107.47       99.35     22.68 o 
   4   8   5       18.16       37.09     21.59 o 
   5   8   5      118.30      142.05     25.35 o 
   6   8   5      212.11      237.78     28.45 o 
  -4   9   5        6.62       19.93     20.21 o 
  -3   9   5       62.43       62.38     23.05 o 
  -2   9   5        0.58        1.81     21.50 o 
  -1   9   5       32.71       47.13     21.76 o 
 -19   0   6      606.69      662.08     58.01 o 
 -18   0   6       33.89       53.42     25.50 o 
 -17   0   6      667.55      691.60     56.40 o 
 -16   0   6     1890.76     1744.48    123.15 o 
 -15   0   6      279.50      314.87     32.57 o 
 -14   0   6     1607.59     1487.97    105.40 o 
 -13   0   6       45.40       20.51     16.31 o 
 -12   0   6     1814.27     1800.60     84.69 o 
 -11   0   6      897.44      862.97     43.26 o 
 -10   0   6     1114.52     1127.86     44.64 o 
  -9   0   6     2106.45     2044.26     65.34 o 
  -8   0   6      319.12      328.31     12.78 o 
  -7   0   6     7392.92     7460.58    337.43 o 
  -6   0   6      317.79      269.05     16.17 o 
  -5   0   6      528.36      515.31     26.47 o 
  -4   0   6     4430.97     4057.28    184.30 o 
  -3   0   6     3712.37     3840.39    174.73 o 
  -2   0   6     5112.55     4942.32    224.24 o 
  -1   0   6       39.58       78.40      8.93 o 
   0   0   6     2222.56     2242.88    103.55 o 
   1   0   6     4494.50     4320.04    196.78 o 
   2   0   6      691.62      655.20     33.51 o 
   3   0   6     1712.62     1595.91     75.43 o 
   4   0   6      834.66      733.15     37.60 o 
   5   0   6      119.11      102.41     12.45 o 
   6   0   6     5582.08     5374.95    245.56 o 
   7   0   6     1916.81     1873.26    123.55 o 
   8   0   6      218.19      293.45     31.07 o 
   9   0   6      212.21      185.23     26.31 o 
  10   0   6      243.86      247.21     30.44 o 
  11   0   6      975.35     1111.47     81.22 o 
  12   0   6      234.50      196.38     31.99 o 
  13   0   6      442.46      399.59     43.54 o 
  14   0   6      249.61      203.33     38.66 o 
  15   0   6      436.98      547.03     54.97 o 
 -21   1   6        7.51      -12.18     30.96 o 
 -20   1   6       39.56       56.06     31.13 o 
 -19   1   6       16.47       24.12     27.91 o 
 -18   1   6       52.98       26.72     16.61 o 
 -17   1   6       46.22       95.43     18.02 o 
 -16   1   6       12.70        1.58     11.32 o 
 -15   1   6      175.14      164.97     12.44 o 
 -14   1   6       20.45       16.49      8.46 o 
 -13   1   6      192.30      200.67     11.94 o 
 -12   1   6        4.11        2.30      7.09 o 
 -11   1   6      217.53      199.69     17.07 o 
 -10   1   6       78.03       75.43      6.62 o 
  -9   1   6       91.57      108.05      6.90 o 
  -8   1   6      175.00      159.41     14.03 o 
  -7   1   6        5.73        9.31      4.03 o 
  -6   1   6        1.39       12.03      6.37 o 
  -5   1   6       89.44       86.79      7.54 o 
  -4   1   6       41.02       71.16      9.59 o 
  -3   1   6     1418.22     1490.24     49.39 o 
  -2   1   6       11.38       11.66      4.99 o 
  -1   1   6        1.94        9.82      5.10 o 
   0   1   6      161.30      175.22     15.20 o 
   1   1   6       47.40       46.05      6.24 o 
   2   1   6      505.00      473.33     20.11 o 
   3   1   6       59.41       49.40      6.94 o 
   4   1   6       66.64       63.58      7.50 o 
   5   1   6      271.01      288.68     18.29 o 
   6   1   6       11.47        7.06      9.54 o 
   7   1   6       84.86      110.51     14.73 o 
   8   1   6      357.58      297.07     22.91 o 
   9   1   6      550.41      522.79     31.85 o 
  10   1   6       25.83       34.73     16.27 o 
  11   1   6        0.08      -11.46     20.62 o 
  12   1   6       30.20       27.64     18.82 o 
  13   1   6       34.69       18.53     20.84 o 
  14   1   6       43.30       16.79     22.58 o 
  15   1   6        1.44       23.82     24.57 o 
 -20   2   6       98.69       63.33     21.25 o 
 -19   2   6      390.08      336.22     78.03 o 
 -18   2   6       62.57       91.90     22.66 o 
 -17   2   6      410.54      390.27     21.38 o 
 -16   2   6      511.00      541.19     26.26 o 
 -15   2   6       91.63       92.48     11.02 o 
 -14   2   6     2182.80     2184.42     86.79 o 
 -13   2   6        7.09       20.98      8.77 o 
 -12   2   6     1445.09     1376.12     47.69 o 
 -11   2   6      228.05      235.12     10.86 o 
 -10   2   6      364.89      433.20     15.48 o 
  -9   2   6     2294.99     2349.25     67.58 o 
  -8   2   6       30.00       39.09      9.36 o 
  -7   2   6     2538.82     2555.74     97.52 o 
  -6   2   6     1776.86     1787.34     96.57 o 
  -5   2   6     1005.79     1017.36     40.87 o 
  -4   2   6     1543.40     1380.27     54.14 o 
  -3   2   6       21.19       29.44      7.19 o 
  -2   2   6     1794.74     1727.60     56.97 o 
  -1   2   6     3348.92     3076.67     99.73 o 
   0   2   6      405.07      419.65     21.02 o 
   1   2   6     1845.12     1665.61     55.33 o 
   2   2   6       66.25       82.35     11.76 o 
   3   2   6     1920.54     1871.05     71.22 o 
   4   2   6     1825.86     1785.06     68.71 o 
   5   2   6      114.67      108.41     11.65 o 
   6   2   6      785.49      809.37     34.83 o 
   7   2   6      373.39      404.21     21.37 o 
   8   2   6     1421.32     1352.89     54.61 o 
   9   2   6     1028.39     1059.77     66.62 o 
  10   2   6        3.97       -2.83     15.59 o 
  11   2   6      272.13      317.50     26.31 o 
  12   2   6       24.54       15.68     18.94 o 
  13   2   6      502.02      512.88     53.82 o 
  14   2   6      194.01      254.78     33.86 o 
 -20   3   6       28.99       38.47     18.28 o 
 -19   3   6       15.39       24.78     17.43 o 
 -18   3   6       67.16       47.83     16.05 o 
 -17   3   6      252.51      240.49     32.50 o 
 -16   3   6      285.63      301.77     19.81 o 
 -15   3   6       51.59       55.72     11.04 o 
 -14   3   6      113.73      127.32     11.83 o 
 -13   3   6      441.90      445.58     19.77 o 
 -12   3   6     1270.31     1336.34     46.99 o 
 -11   3   6     1274.01     1222.12     37.63 o 
 -10   3   6      423.73      459.56     24.59 o 
  -9   3   6      195.69      200.89     22.77 o 
  -8   3   6      184.04      183.68     27.60 o 
  -7   3   6      861.35      866.94     44.60 o 
  -6   3   6      315.78      337.50     17.44 o 
  -5   3   6      713.68      662.61     28.52 o 
  -4   3   6      151.38      170.71     11.74 o 
  -3   3   6     2010.51     1947.79     75.23 o 
  -2   3   6      458.91      430.76     32.53 o 
  -1   3   6     1248.06     1272.75     50.55 o 
   0   3   6      995.12      931.19     37.87 o 
   1   3   6       33.57       26.00      6.91 o 
   2   3   6       79.05       72.73     10.92 o 
   3   3   6      220.80      211.83     27.04 o 
   4   3   6      207.52      213.29     21.42 o 
   5   3   6      516.75      536.56     25.46 o 
   6   3   6      452.90      456.64     22.92 o 
   7   3   6      248.33      274.78     18.04 o 
   8   3   6       55.58       59.60     12.46 o 
   9   3   6      362.66      400.07     33.59 o 
  10   3   6     1066.41     1020.42     70.48 o 
  11   3   6       21.77       -7.16     17.55 o 
  12   3   6      366.18      404.47     30.74 o 
  13   3   6       21.20        7.40     20.96 o 
  14   3   6       88.99       58.78     21.40 o 
 -19   4   6      221.97      294.63     30.82 o 
 -18   4   6       22.37       33.26     23.66 o 
 -17   4   6      176.94      180.69     19.49 o 
 -16   4   6       22.04       31.75     15.26 o 
 -15   4   6       13.40        9.72     14.38 o 
 -14   4   6      621.47      644.66     26.99 o 
 -13   4   6      175.48      152.94     15.65 o 
 -12   4   6      416.27      425.45     17.04 o 
 -11   4   6      254.38      283.86     19.75 o 
 -10   4   6       51.14       45.29      7.62 o 
  -9   4   6     2303.04     2317.99     75.62 o 
  -8   4   6      331.89      340.67     30.64 o 
  -7   4   6      379.56      393.14     20.23 o 
  -6   4   6       11.27       18.47      8.92 o 
  -5   4   6        5.13        9.96      8.56 o 
  -4   4   6     1536.41     1477.40     58.51 o 
  -3   4   6      160.80      144.32     28.09 o 
  -2   4   6     1102.92     1068.11     43.89 o 
  -1   4   6      134.82      142.49     11.75 o 
   0   4   6       28.07       12.53      9.85 o 
   1   4   6      856.24      869.41     45.27 o 
   2   4   6      404.82      415.22     26.05 o 
   3   4   6      174.01      168.62     16.97 o 
   4   4   6       51.69       83.07     20.02 o 
   5   4   6        2.20       15.48      9.22 o 
   6   4   6      299.20      295.95     18.86 o 
   7   4   6       72.97       62.99     15.75 o 
   8   4   6      529.83      509.73     31.50 o 
   9   4   6       93.52       91.95     17.22 o 
  10   4   6        3.99       -0.86     13.90 o 
  11   4   6      176.10      156.22     18.67 o 
  12   4   6      265.87      214.15     63.67 o 
  13   4   6      124.61      137.09     23.90 o 
 -17   5   6        2.09      -19.94     19.94 o 
 -16   5   6       63.05       61.32     20.33 o 
 -15   5   6      509.60      459.61     32.70 o 
 -14   5   6        3.20        9.96     17.26 o 
 -13   5   6      751.28      767.96     36.04 o 
 -12   5   6       28.35       35.35     10.00 o 
 -11   5   6      445.55      456.06     18.53 o 
 -10   5   6     1047.87     1070.20     38.17 o 
  -9   5   6       98.66       97.98     10.58 o 
  -8   5   6      532.64      564.36     27.23 o 
  -7   5   6      154.09      169.30     14.32 o 
  -6   5   6      602.91      586.95     27.65 o 
  -5   5   6     2227.73     2026.76     79.23 o 
  -4   5   6       20.37       22.24      9.82 o 
  -3   5   6      855.27      822.30     35.81 o 
  -2   5   6      115.13      109.99     12.03 o 
  -1   5   6      664.46      677.87     37.53 o 
   0   5   6      534.04      555.99     32.65 o 
   1   5   6       12.86       13.85     13.38 o 
   2   5   6      806.24      807.62     43.70 o 
   3   5   6       42.69       64.65     15.69 o 
   4   5   6      587.09      648.10     73.72 o 
   5   5   6      414.18      471.62     30.96 o 
   6   5   6       21.86       11.99     16.32 o 
   7   5   6      519.93      625.36     38.09 o 
   8   5   6       99.38      119.08     32.08 o 
   9   5   6       90.55       74.85     19.00 o 
  10   5   6      666.10      618.02     55.02 o 
  11   5   6      171.48      166.87     18.89 o 
  12   5   6      532.23      518.96     35.76 o 
 -16   6   6       58.22       22.07     20.77 o 
 -15   6   6      104.74      106.00     39.89 o 
 -14   6   6        2.32       -1.55     19.42 o 
 -13   6   6       29.99       43.27     19.87 o 
 -12   6   6      153.98      159.60     16.07 o 
 -11   6   6       16.20       21.80     10.80 o 
 -10   6   6      164.49      147.58     15.59 o 
  -9   6   6       17.52        5.16     11.32 o 
  -8   6   6       58.23       50.13     16.07 o 
  -7   6   6      116.16      110.67     16.79 o 
  -6   6   6        4.20        3.39     16.80 o 
  -5   6   6      264.96      271.99     21.73 o 
  -4   6   6       13.44       -1.21     14.39 o 
  -3   6   6        2.60        0.60     22.26 o 
  -2   6   6        0.84        3.06     13.62 o 
  -1   6   6        1.09        1.72     13.05 o 
   0   6   6       38.98       42.64     15.76 o 
   1   6   6        7.61        9.35     14.77 o 
   2   6   6      118.28       90.73     18.03 o 
   3   6   6       28.86       46.14     17.50 o 
   4   6   6        1.29        3.51     17.96 o 
   5   6   6        4.81        3.02     17.08 o 
   6   6   6       30.19       32.55     18.67 o 
   7   6   6        9.15        4.12     20.05 o 
   8   6   6       32.74       24.99     24.73 o 
   9   6   6       24.99       24.41     34.12 o 
  10   6   6        0.07       -3.31     21.74 o 
 -13   7   6      148.77      143.26     21.23 o 
 -12   7   6       95.87      128.39     26.40 o 
 -11   7   6      244.00      184.75     16.84 o 
 -10   7   6      283.40      251.29     18.03 o 
  -9   7   6      173.72      160.59     16.04 o 
  -8   7   6      567.62      535.25     26.69 o 
  -7   7   6      146.78      169.97     21.65 o 
  -6   7   6      222.09      225.14     42.82 o 
  -5   7   6      673.43      635.01     43.85 o 
  -4   7   6      129.45      131.43     22.40 o 
  -3   7   6      235.85      239.41     22.83 o 
  -2   7   6       94.21      110.58     22.86 o 
  -1   7   6       55.52       55.63     18.51 o 
   0   7   6      178.10      225.19     23.27 o 
   1   7   6      262.42      244.81     24.04 o 
   2   7   6      277.64      266.47     51.72 o 
   3   7   6      153.61      169.57     22.92 o 
   4   7   6      237.80      300.00     28.74 o 
   5   7   6      478.89      517.73     36.56 o 
   6   7   6       46.11       76.19     23.52 o 
   7   7   6      138.92      176.94     26.34 o 
  -9   8   6       10.82        6.67     12.71 o 
  -8   8   6       46.65       36.60     14.83 o 
  -7   8   6        6.83       14.53     32.51 o 
  -6   8   6        7.24       28.81     20.37 o 
  -5   8   6        2.84        6.12     18.52 o 
  -4   8   6       28.74       43.96     51.75 o 
  -3   8   6        0.82       -3.80     18.75 o 
  -2   8   6      118.20      122.53     22.34 o 
  -1   8   6       80.09       83.07     31.22 o 
   0   8   6       57.70       64.10     21.89 o 
   1   8   6      198.04      274.49     28.05 o 
   2   8   6       10.22       -0.22     21.31 o 
   3   8   6        0.45       33.61     21.57 o 
   4   8   6        0.23      -15.06     22.54 o 
 -20   1   7      183.44      173.46     37.79 o 
 -19   1   7      102.29      132.85     33.28 o 
 -18   1   7       47.68       46.76     19.38 o 
 -17   1   7      359.10      394.17     28.82 o 
 -16   1   7       53.26       54.12     16.49 o 
 -15   1   7      849.09      848.47     48.82 o 
 -14   1   7      103.78      113.41     16.19 o 
 -13   1   7       24.29       41.47     10.09 o 
 -12   1   7     2171.50     2131.62     82.60 o 
 -11   1   7      192.40      185.61     15.71 o 
 -10   1   7     1591.02     1504.26     44.77 o 
  -9   1   7     2363.41     2463.52     71.38 o 
  -8   1   7       26.57       19.48      7.88 o 
  -7   1   7     2431.10     2262.05     86.66 o 
  -6   1   7        4.40        7.16      7.07 o 
  -5   1   7     2456.02     2490.30     94.97 o 
  -4   1   7     2107.27     2115.15     69.11 o 
  -3   1   7     2277.09     2424.67     79.00 o 
  -2   1   7     3253.67     3421.95    110.76 o 
  -1   1   7       87.60      100.97      8.73 o 
   0   1   7     2799.59     2895.41     94.25 o 
   1   1   7     1543.87     1575.82     52.51 o 
   2   1   7     1560.00     1629.69     54.47 o 
   3   1   7     1689.14     1663.33     55.55 o 
   4   1   7      149.13      145.61     12.46 o 
   5   1   7     3067.44     2969.74    111.84 o 
   6   1   7       72.29       48.95     10.87 o 
   7   1   7     3364.64     3089.92    140.93 o 
   8   1   7      703.16      693.95     55.83 o 
   9   1   7      109.58      148.44     30.56 o 
  10   1   7     1000.15      908.34     49.54 o 
  11   1   7      196.37      227.73     25.10 o 
  12   1   7      561.05      552.45     41.58 o 
  13   1   7      213.41      248.26     28.08 o 
 -20   2   7        9.23       -3.56     32.22 o 
 -19   2   7       17.74       15.39     30.67 o 
 -18   2   7      285.24      292.68     27.60 o 
 -17   2   7       47.86       29.33     19.55 o 
 -16   2   7      174.73      193.92     16.71 o 
 -15   2   7       29.05       18.92     12.25 o 
 -14   2   7       55.56       43.88     10.70 o 
 -13   2   7      238.06      241.86     14.10 o 
 -12   2   7      250.23      250.97     17.26 o 
 -11   2   7        6.80       18.42      6.97 o 
 -10   2   7       87.59       86.02     12.66 o 
  -9   2   7       69.39       86.83     10.23 o 
  -8   2   7     1331.82     1280.90     83.06 o 
  -7   2   7     1472.79     1352.57     53.68 o 
  -6   2   7     1211.87     1141.00     45.95 o 
  -5   2   7      848.08      842.33     35.22 o 
  -4   2   7       98.35       98.28     10.01 o 
  -3   2   7      391.11      406.87     19.80 o 
  -2   2   7      386.33      384.44     18.94 o 
  -1   2   7      658.29      659.85     28.54 o 
   0   2   7      149.16      143.76      9.22 o 
   1   2   7      294.17      291.51     13.66 o 
   2   2   7      319.31      330.08     28.90 o 
   3   2   7      332.72      376.21     30.12 o 
   4   2   7     2053.50     2068.40     79.42 o 
   5   2   7      150.10      168.91     17.96 o 
   6   2   7        4.39        6.02     11.24 o 
   7   2   7      367.72      339.23     20.42 o 
   8   2   7       71.96       59.25     17.07 o 
   9   2   7      200.44      149.95     20.39 o 
  10   2   7      173.70      155.85     21.02 o 
  11   2   7        2.80       15.12     19.95 o 
  12   2   7       21.49       17.66     21.58 o 
  13   2   7       31.62       30.47     22.47 o 
 -19   3   7       43.07       37.05     21.90 o 
 -18   3   7      113.41      124.89     24.38 o 
 -17   3   7      183.39      191.52     22.84 o 
 -16   3   7       33.01       30.68     12.45 o 
 -15   3   7      200.96      238.71     15.87 o 
 -14   3   7      216.78      275.71     24.11 o 
 -13   3   7      285.27      295.23     16.20 o 
 -12   3   7      111.25      146.43     10.38 o 
 -11   3   7      804.91      813.44     34.67 o 
 -10   3   7      904.78      939.68     29.91 o 
  -9   3   7      356.93      334.61     18.38 o 
  -8   3   7     1341.68     1300.79     56.59 o 
  -7   3   7      638.71      656.16     36.20 o 
  -6   3   7     1225.30     1160.59     47.32 o 
  -5   3   7     1504.41     1513.94     60.00 o 
  -4   3   7      556.28      590.18     29.07 o 
  -3   3   7      742.21      697.17     30.23 o 
  -2   3   7     1345.06     1181.40     47.76 o 
  -1   3   7       18.63       25.21      9.10 o 
   0   3   7     2052.04     1892.60     99.67 o 
   1   3   7        7.51        3.23     18.12 o 
   2   3   7      863.66      832.35     73.03 o 
   3   3   7     1335.86     1290.99     72.03 o 
   4   3   7       86.89       99.24     12.94 o 
   5   3   7     2089.24     2062.46     79.68 o 
   6   3   7      100.87       74.93     13.02 o 
   7   3   7      482.38      521.67     26.59 o 
   8   3   7      248.86      216.07     18.14 o 
   9   3   7      221.67      258.92     20.45 o 
  10   3   7      437.96      431.46     32.48 o 
  11   3   7       74.26       80.76     21.62 o 
  12   3   7      173.07      149.22     25.50 o 
 -18   4   7       52.34       51.25     29.45 o 
 -17   4   7        1.80       10.92     16.44 o 
 -16   4   7      201.46      198.03     21.19 o 
 -15   4   7       92.60       83.63     13.62 o 
 -14   4   7      164.52      169.86     14.57 o 
 -13   4   7      123.22      126.01     13.81 o 
 -12   4   7        2.27        1.41      8.52 o 
 -11   4   7      487.72      448.45     20.26 o 
 -10   4   7       35.26       32.42      9.18 o 
  -9   4   7      298.58      313.97     41.98 o 
  -8   4   7     1506.23     1473.35     59.31 o 
  -7   4   7       16.86       23.64     10.00 o 
  -6   4   7     3075.68     2937.89    112.79 o 
  -5   4   7       67.83       68.25     14.71 o 
  -4   4   7     1489.83     1430.46     57.39 o 
  -3   4   7     1418.55     1441.90     57.80 o 
  -2   4   7        3.10       -0.31      9.36 o 
  -1   4   7      978.26      907.87     38.46 o 
   0   4   7       57.29       55.67     39.95 o 
   1   4   7     1618.09     1772.07     86.04 o 
   2   4   7     2154.85     2118.80    207.72 o 
   3   4   7      136.36      116.30     17.60 o 
   4   4   7      716.80      810.13     44.65 o 
   5   4   7       73.20       91.51     20.28 o 
   6   4   7      677.55      670.49     87.10 o 
   7   4   7      582.83      682.05     67.20 o 
   8   4   7       38.44       77.37     20.05 o 
   9   4   7      243.78      253.05     21.23 o 
  10   4   7       10.92       18.67     16.65 o 
  11   4   7      199.75      233.54     27.19 o 
 -17   5   7        2.98        7.70     20.41 o 
 -16   5   7      142.55      142.04     19.66 o 
 -15   5   7       39.77       52.46     16.88 o 
 -14   5   7      111.38       76.07     15.60 o 
 -13   5   7        1.24        7.54     10.91 o 
 -12   5   7        1.42        1.95      9.55 o 
 -11   5   7       19.50        8.95      9.13 o 
 -10   5   7      194.58      190.53     23.32 o 
  -9   5   7        3.45        7.44     12.53 o 
  -8   5   7        5.30       21.77     12.27 o 
  -7   5   7      197.61      235.86     18.38 o 
  -6   5   7       17.22       18.42     11.10 o 
  -5   5   7      515.71      495.81     36.05 o 
  -4   5   7      307.44      324.33     31.55 o 
  -3   5   7        4.26       -3.12     10.59 o 
  -2   5   7       58.73       98.92     15.88 o 
  -1   5   7       18.77        6.98     13.50 o 
   0   5   7      451.60      410.17     28.08 o 
   1   5   7       64.57       68.05     16.65 o 
   2   5   7      689.10      666.79     39.80 o 
   3   5   7      195.76      190.54     43.74 o 
   4   5   7       64.39       48.66     17.51 o 
   5   5   7      181.90      191.25     22.95 o 
   6   5   7       43.74       56.88     18.99 o 
   7   5   7       44.87       34.28     19.42 o 
   8   5   7       21.55       13.14     19.61 o 
   9   5   7        6.40        5.21     19.75 o 
  10   5   7       58.08       58.84     21.65 o 
 -15   6   7        8.09       -5.98     19.63 o 
 -14   6   7      196.57      146.81     22.62 o 
 -13   6   7      160.70      166.63     16.99 o 
 -12   6   7       40.33       34.13     11.99 o 
 -11   6   7      414.78      375.39     19.17 o 
 -10   6   7      208.36      188.88     16.21 o 
  -9   6   7      228.71      268.58     38.25 o 
  -8   6   7      374.89      267.68     24.19 o 
  -7   6   7       61.80       61.97     13.25 o 
  -6   6   7     1089.68     1038.01     45.01 o 
  -5   6   7       23.48       25.52     12.64 o 
  -4   6   7      732.03      700.32     40.02 o 
  -3   6   7      610.79      608.25     36.96 o 
  -2   6   7      100.99      122.58     53.50 o 
  -1   6   7     2636.70     2627.07    125.10 o 
   0   6   7      292.31      351.73     59.36 o 
   1   6   7      618.90      647.17     39.99 o 
   2   6   7      440.45      456.81     56.23 o 
   3   6   7       26.44       22.81     28.32 o 
   4   6   7      725.81      925.89     52.27 o 
   5   6   7       30.74       33.35     19.92 o 
   6   6   7      393.93      418.26     32.76 o 
   7   6   7      175.12      215.27     41.61 o 
   8   6   7       91.36      100.57     23.74 o 
 -12   7   7       11.88        0.95     13.24 o 
 -11   7   7       35.91       36.83     13.86 o 
 -10   7   7       21.83       21.41     11.96 o 
  -9   7   7       10.44       10.94     13.69 o 
  -8   7   7        1.30        8.00     17.79 o 
  -7   7   7        4.55      -16.90     16.90 o 
  -6   7   7       19.59        8.52     18.23 o 
  -5   7   7       46.14       13.06     18.40 o 
  -4   7   7        0.31        2.39     17.65 o 
  -3   7   7       11.70        5.50     17.60 o 
  -2   7   7       46.05       75.29     45.49 o 
  -1   7   7        9.32       -9.71     27.60 o 
   0   7   7       44.68       42.38     19.33 o 
   1   7   7        0.28      -16.39     19.61 o 
   2   7   7       94.34       81.47     22.95 o 
   3   7   7       27.64       30.40     20.87 o 
   4   7   7        4.05       -6.97     22.37 o 
   5   7   7        8.35       24.91     22.67 o 
  -6   8   7      167.39      201.95     25.08 o 
  -5   8   7       39.71       70.39     21.07 o 
  -4   8   7      321.21      299.10     28.53 o 
  -3   8   7      380.62      366.41     31.27 o 
  -2   8   7       46.46       28.91     21.60 o 
  -1   8   7      554.93      600.27    122.17 o 
   0   8   7       90.53      112.82     23.30 o 
 -19   0   8       25.96        9.59     29.81 o 
 -18   0   8      618.85      625.26     57.32 o 
 -17   0   8      375.67      370.47     40.55 o 
 -16   0   8      498.45      426.18     43.54 o 
 -15   0   8      137.06      140.09     27.05 o 
 -14   0   8        3.14       20.39     22.17 o 
 -13   0   8     1772.81     1713.75    121.65 o 
 -12   0   8       66.58       92.24     21.71 o 
 -11   0   8     2015.91     1834.49    128.43 o 
 -10   0   8      100.73      126.82     23.03 o 
  -9   0   8     2180.37     2249.18    154.62 o 
  -8   0   8     5490.71     5295.48    352.03 o 
  -7   0   8      100.34       89.54     19.24 o 
  -6   0   8     1802.08     1842.07    128.66 o 
  -5   0   8     1740.69     1795.09     84.41 o 
  -4   0   8     1206.77     1237.11     59.68 o 
  -3   0   8     1691.78     1719.33     81.10 o 
  -2   0   8      534.83      449.84     42.22 o 
  -1   0   8      437.73      382.77     22.99 o 
   0   0   8     2602.65     2591.15    120.23 o 
   1   0   8     1368.81     1232.93     60.10 o 
   2   0   8     1922.82     2021.61     95.27 o 
   3   0   8      235.74      226.31     18.36 o 
   4   0   8      590.40      500.68     41.18 o 
   5   0   8     1585.36     1567.35    105.28 o 
   6   0   8        3.16        0.57     19.70 o 
   7   0   8      385.23      483.45     42.04 o 
   8   0   8      135.31      102.81     24.76 o 
   9   0   8      321.71      377.42     39.29 o 
  10   0   8      539.71      562.77     52.56 o 
  11   0   8       33.19      158.87     33.60 o 
  12   0   8      400.62      486.09     51.75 o 
 -19   1   8        1.81        5.09     20.43 o 
 -18   1   8        6.48       12.06     19.82 o 
 -17   1   8      117.99       91.43     20.22 o 
 -16   1   8        2.98       10.16     16.35 o 
 -15   1   8       55.87       31.37     15.92 o 
 -14   1   8       48.68       62.24     33.92 o 
 -13   1   8        9.56       31.69     14.80 o 
 -12   1   8      957.59      839.40     46.42 o 
 -11   1   8      145.69      193.55     19.13 o 
 -10   1   8       83.00      110.19     12.95 o 
  -9   1   8        8.26       18.04     11.21 o 
  -8   1   8        0.12        4.99      8.51 o 
  -7   1   8       97.00      114.25     10.65 o 
  -6   1   8       12.72        9.33      8.22 o 
  -5   1   8        1.74        4.60      7.89 o 
  -4   1   8      153.94      143.97     34.34 o 
  -3   1   8        8.32       21.00      8.97 o 
  -2   1   8      160.22      157.18     16.40 o 
  -1   1   8        6.16       14.55      6.94 o 
   0   1   8       31.49       37.63      9.19 o 
   1   1   8      280.11      264.66     13.41 o 
   2   1   8       62.15       74.28      9.03 o 
   3   1   8        1.80       10.23     10.24 o 
   4   1   8       26.88       17.47     10.19 o 
   5   1   8      282.97      281.17     28.30 o 
   6   1   8      164.59      195.08     19.41 o 
   7   1   8        0.09       -7.84     22.72 o 
   8   1   8       14.46       15.92     16.00 o 
   9   1   8       13.52       12.84     17.35 o 
  10   1   8       26.34       32.13     33.77 o 
  11   1   8      230.60      246.83     26.91 o 
  12   1   8        5.16       -2.16     20.35 o 
 -19   2   8       69.11       86.92     22.13 o 
 -18   2   8      186.72      189.62     24.21 o 
 -17   2   8        7.51      -14.96     25.10 o 
 -16   2   8      224.80      239.26     23.79 o 
 -15   2   8      554.66      541.96     34.64 o 
 -14   2   8       38.72       44.61     12.88 o 
 -13   2   8      789.06      817.11     36.46 o 
 -12   2   8        2.13        0.38      8.98 o 
 -11   2   8     2487.81     2635.92     85.18 o 
 -10   2   8      606.98      654.35     22.10 o 
  -9   2   8      750.55      771.33     82.83 o 
  -8   2   8     1060.99      978.60     40.91 o 
  -7   2   8        2.69        2.42      8.86 o 
  -6   2   8     2520.31     2501.64     96.14 o 
  -5   2   8     1397.65     1429.60     56.71 o 
  -4   2   8      328.45      311.35     32.74 o 
  -3   2   8     1608.51     1584.77     62.72 o 
  -2   2   8       10.82        5.52      9.15 o 
  -1   2   8      858.34      872.98     36.77 o 
   0   2   8      943.64      926.24     39.12 o 
   1   2   8        3.27       -1.32     11.64 o 
   2   2   8     1859.64     1962.69     95.49 o 
   3   2   8      208.94      174.51     14.71 o 
   4   2   8      697.85      748.15     32.83 o 
   5   2   8      309.01      316.60     21.88 o 
   6   2   8       25.69       30.04     13.05 o 
   7   2   8      382.01      388.86     35.30 o 
   8   2   8      410.46      348.06     33.72 o 
   9   2   8      137.36      182.89     24.61 o 
  10   2   8      395.64      356.68     42.16 o 
  11   2   8      147.95      127.02     22.67 o 
 -18   3   8       17.52       39.29     31.02 o 
 -17   3   8       60.34       88.63     17.69 o 
 -16   3   8       60.06       63.98     16.29 o 
 -15   3   8      134.75      133.81     17.97 o 
 -14   3   8      992.08      960.79     36.61 o 
 -13   3   8        3.16        3.79      8.96 o 
 -12   3   8      341.75      345.12     15.45 o 
 -11   3   8      476.21      475.29     18.20 o 
 -10   3   8       10.37        3.54     14.33 o 
  -9   3   8     1793.84     1784.94     70.60 o 
  -8   3   8       10.54       14.47     10.20 o 
  -7   3   8      214.15      221.46     19.35 o 
  -6   3   8      199.15      213.46     26.03 o 
  -5   3   8        3.18       18.34      9.47 o 
  -4   3   8      512.87      486.05     23.74 o 
  -3   3   8        5.66        0.11      9.17 o 
  -2   3   8      982.27      914.88     44.56 o 
  -1   3   8      207.19      218.55     15.33 o 
   0   3   8      115.73      135.23     50.06 o 
   1   3   8      498.01      498.19     30.94 o 
   2   3   8       14.63       16.60     14.43 o 
   3   3   8      384.46      436.79     60.42 o 
   4   3   8       12.12        4.30     14.41 o 
   5   3   8       53.37       25.06     16.35 o 
   6   3   8      316.51      309.76     25.76 o 
   7   3   8       30.27       13.42     18.18 o 
   8   3   8      587.46      562.81     74.96 o 
   9   3   8       49.21       58.47     30.27 o 
  10   3   8        3.70       -1.58     20.17 o 
 -17   4   8        1.25        5.39     20.89 o 
 -16   4   8      239.81      230.98     18.28 o 
 -15   4   8       67.51       45.88     13.89 o 
 -14   4   8      455.85      455.77     22.67 o 
 -13   4   8      298.50      343.84     19.66 o 
 -12   4   8       44.03       53.28     10.85 o 
 -11   4   8      561.52      543.45     20.79 o 
 -10   4   8      237.86      233.73     22.77 o 
  -9   4   8      154.09      159.99     15.27 o 
  -8   4   8       40.88       19.67     11.53 o 
  -7   4   8       81.63       98.44     23.28 o 
  -6   4   8     1507.58     1464.55     59.58 o 
  -5   4   8       10.68       19.13     10.76 o 
  -4   4   8      481.17      461.78     23.39 o 
  -3   4   8      129.58      115.68     13.09 o 
  -2   4   8      255.71      253.60     21.23 o 
  -1   4   8     1145.21     1061.09     91.78 o 
   0   4   8      266.96      230.11     51.44 o 
   1   4   8        1.09       12.02     15.70 o 
   2   4   8        7.06      -13.03     15.73 o 
   3   4   8      122.46      120.24     19.41 o 
   4   4   8      151.66      172.89     31.27 o 
   5   4   8      228.86      186.31     38.88 o 
   6   4   8       17.71       41.49     19.97 o 
   7   4   8      125.65      139.82     22.37 o 
   8   4   8       63.90       67.94     32.60 o 
   9   4   8      136.32      171.48     28.20 o 
 -15   5   8      142.66      163.72     19.86 o 
 -14   5   8      325.14      318.34     17.26 o 
 -13   5   8       89.84       97.04     12.40 o 
 -12   5   8      301.15      300.33     15.99 o 
 -11   5   8      592.11      607.66     36.54 o 
 -10   5   8      459.10      430.10     31.53 o 
  -9   5   8      401.24      404.68     43.72 o 
  -8   5   8        0.12       -1.23     12.44 o 
  -7   5   8      409.52      466.31     70.15 o 
  -6   5   8      316.29      360.19     21.50 o 
  -5   5   8      150.16      157.27     26.63 o 
  -4   5   8      139.12      147.04     15.50 o 
  -3   5   8        1.07       -1.49     13.99 o 
  -2   5   8      416.98      447.15     30.23 o 
  -1   5   8      184.17      192.49     20.87 o 
   0   5   8      331.10      330.24     48.22 o 
   1   5   8      233.33      253.09     24.23 o 
   2   5   8       46.41       24.46     17.68 o 
   3   5   8      483.51      507.97     34.43 o 
   4   5   8      282.37      309.71     27.45 o 
   5   5   8      133.99      197.09     54.36 o 
   6   5   8      276.70      316.78     29.81 o 
   7   5   8        5.48       -3.36     20.02 o 
   8   5   8      234.12      257.65     28.21 o 
 -13   6   8       59.69       79.13     13.29 o 
 -12   6   8        7.45       22.75     11.26 o 
 -11   6   8        2.36       12.21     11.24 o 
 -10   6   8       10.79       10.86     12.45 o 
  -9   6   8       27.56       55.55     17.51 o 
  -8   6   8       31.71       48.32     15.39 o 
  -7   6   8       30.65       18.23     14.65 o 
  -6   6   8       21.21       16.77     13.90 o 
  -5   6   8        0.30        9.22     17.13 o 
  -4   6   8      212.08      210.60     22.97 o 
  -3   6   8       96.59      120.74     20.36 o 
  -2   6   8       43.46        9.63     21.71 o 
  -1   6   8        4.60        3.24     17.98 o 
   0   6   8        3.84        0.60     19.25 o 
   1   6   8       15.66      -10.44     18.57 o 
   2   6   8        0.63       19.74     31.59 o 
   3   6   8       27.46        6.20     19.53 o 
   4   6   8       16.34       18.47     21.25 o 
   5   6   8       12.56       29.38     23.15 o 
   6   6   8        1.51       -2.33     20.96 o 
  -9   7   8      453.06      493.27     55.94 o 
  -8   7   8       19.51        3.63     20.01 o 
  -7   7   8      425.32      436.33     40.72 o 
  -6   7   8       44.80       43.76     28.37 o 
  -5   7   8        8.44        4.84     20.84 o 
  -4   7   8      269.67      293.69     27.81 o 
  -3   7   8        4.18       29.79     19.43 o 
  -2   7   8      158.13      164.03     23.09 o 
  -1   7   8       38.87       22.54     20.92 o 
   0   7   8      110.18      109.70     23.21 o 
   1   7   8      183.08      263.38     29.73 o 
   2   7   8        0.02       -1.62     20.87 o 
 -18   1   9      252.99      280.35     29.66 o 
 -17   1   9       66.89       89.13     21.60 o 
 -16   1   9      289.54      299.93     28.19 o 
 -15   1   9       28.67       12.00     17.12 o 
 -14   1   9      692.32      759.60     66.63 o 
 -13   1   9      684.11      684.50     40.65 o 
 -12   1   9      140.13      145.39     23.89 o 
 -11   1   9      450.00      456.15     30.77 o 
 -10   1   9     1017.37     1009.19     54.19 o 
  -9   1   9      380.92      473.13     40.03 o 
  -8   1   9      804.37      779.98     43.13 o 
  -7   1   9       91.09      100.97     15.25 o 
  -6   1   9     1261.46     1203.96     49.18 o 
  -5   1   9      319.05      340.17     18.87 o 
  -4   1   9     1774.87     1777.54     70.07 o 
  -3   1   9      738.84      728.56     32.08 o 
  -2   1   9      510.63      600.01     49.54 o 
  -1   1   9     3299.97     3270.49    124.94 o 
   0   1   9       62.38       56.56     11.71 o 
   1   1   9     1367.21     1353.00     54.68 o 
   2   1   9      276.11      260.57     17.89 o 
   3   1   9      283.05      245.46     17.29 o 
   4   1   9     1323.60     1326.45     64.55 o 
   5   1   9       14.55       38.25     15.07 o 
   6   1   9      593.24      565.01     34.44 o 
   7   1   9      388.33      415.84     63.96 o 
   8   1   9      313.98      209.88     23.44 o 
   9   1   9      530.61      528.59     50.95 o 
  10   1   9        7.91      -20.94     20.94 o 
 -18   2   9       28.64       29.29     22.34 o 
 -17   2   9       40.77       19.65     21.46 o 
 -16   2   9        9.43        7.28     19.25 o 
 -15   2   9      128.02      145.84     28.43 o 
 -14   2   9       61.84       99.16     19.85 o 
 -13   2   9        4.50       10.32     16.44 o 
 -12   2   9       15.91        1.99     16.24 o 
 -11   2   9      140.50      143.43     38.97 o 
 -10   2   9      335.53      377.59     21.07 o 
  -9   2   9       65.67       46.10     11.53 o 
  -8   2   9      144.05      125.79     14.58 o 
  -7   2   9      382.57      400.89     21.34 o 
  -6   2   9       28.61       42.66     13.19 o 
  -5   2   9      804.50      747.96     35.64 o 
  -4   2   9      356.25      327.18     19.10 o 
  -3   2   9      123.77      130.87     25.70 o 
  -2   2   9       86.87      118.46     12.83 o 
  -1   2   9       22.29       15.60     10.54 o 
   0   2   9      335.98      349.87     25.21 o 
   1   2   9       10.16       15.44     17.03 o 
   2   2   9      310.38      326.10     37.45 o 
   3   2   9      102.73       81.39     17.36 o 
   4   2   9        8.57       10.02     16.25 o 
   5   2   9      216.75      237.70     22.76 o 
   6   2   9        7.83       -7.93     23.66 o 
   7   2   9      138.79      102.64     28.43 o 
   8   2   9       14.06        3.20     18.56 o 
   9   2   9        3.00        0.37     20.96 o 
 -17   3   9        7.50       27.77     21.31 o 
 -16   3   9      387.57      350.46     33.92 o 
 -15   3   9       26.28       65.87     20.60 o 
 -14   3   9       46.66       52.40     13.01 o 
 -13   3   9      140.11      151.21     14.09 o 
 -12   3   9        2.19        6.10     10.62 o 
 -11   3   9      447.46      454.93     20.60 o 
 -10   3   9       33.40       17.49     12.02 o 
  -9   3   9       47.69       53.33     12.87 o 
  -8   3   9     1908.63     1913.03     75.75 o 
  -7   3   9       67.36       78.24     12.48 o 
  -6   3   9      818.28      852.53     37.31 o 
  -5   3   9      118.72      105.89     15.78 o 
  -4   3   9       66.39       87.55     12.75 o 
  -3   3   9     2140.93     2073.32     88.04 o 
  -2   3   9      128.24      154.38     29.63 o 
  -1   3   9      585.94      610.20     43.51 o 
   0   3   9      126.58      151.56     23.95 o 
   1   3   9      859.87      753.64     42.10 o 
   2   3   9      924.73      890.61    145.75 o 
   3   3   9      163.80      203.76     33.34 o 
   4   3   9      237.63      248.35     24.46 o 
   5   3   9        0.04       -5.92     20.79 o 
   6   3   9      434.70      449.32     48.99 o 
   7   3   9      225.78      238.02     36.53 o 
   8   3   9       53.96       27.74     27.28 o 
 -16   4   9        0.23      -10.83     17.07 o 
 -15   4   9       20.49       23.96     16.85 o 
 -14   4   9       15.80       23.47     13.75 o 
 -13   4   9      181.49      185.42     13.96 o 
 -12   4   9      258.64      289.79     19.77 o 
 -11   4   9        7.57        8.82     11.54 o 
 -10   4   9      343.21      312.08     21.23 o 
  -9   4   9        4.76        6.48     12.63 o 
  -8   4   9      387.43      339.23     29.70 o 
  -7   4   9      457.78      470.18     34.03 o 
  -6   4   9      225.32      228.38     24.46 o 
  -5   4   9     1292.50     1285.35     53.92 o 
  -4   4   9      414.45      412.91     26.37 o 
  -3   4   9      816.17      774.73     43.51 o 
  -2   4   9      346.12      395.57     54.02 o 
  -1   4   9       16.55       30.64     16.67 o 
   0   4   9      501.87      520.28     80.30 o 
   1   4   9       85.65       75.06     26.51 o 
   2   4   9      196.49      237.29     63.55 o 
   3   4   9      343.54      279.68     26.21 o 
   4   4   9      115.93      125.58     21.62 o 
   5   4   9      489.34      537.92     36.93 o 
   6   4   9       10.77       -2.74     26.48 o 
   7   4   9      102.89      127.35     24.79 o 
 -14   5   9       30.13       20.33     14.84 o 
 -13   5   9       41.36       53.95     12.50 o 
 -12   5   9        4.26       -5.36     11.00 o 
 -11   5   9       65.74       72.47     14.04 o 
 -10   5   9        0.22       -4.00     14.06 o 
  -9   5   9      105.50      110.68     17.28 o 
  -8   5   9       26.04       21.90     14.92 o 
  -7   5   9       43.40       46.95     14.74 o 
  -6   5   9      366.52      324.89     31.25 o 
  -5   5   9      199.84      196.20     17.78 o 
  -4   5   9        7.36      -10.25     17.29 o 
  -3   5   9       14.18       28.21     18.87 o 
  -2   5   9       35.25       35.15     17.90 o 
  -1   5   9      194.80      175.95     21.60 o 
   0   5   9       22.42        1.72     18.09 o 
   1   5   9       12.27        7.68     18.82 o 
   2   5   9       57.79       56.18     29.35 o 
   3   5   9      103.75      103.41     23.07 o 
   4   5   9      343.94      375.48     58.41 o 
   5   5   9        4.17      -18.25     21.40 o 
 -11   6   9        1.49      -13.41     13.41 o 
 -10   6   9      361.96      375.92     33.70 o 
  -9   6   9       42.81       48.45     21.29 o 
  -8   6   9       46.96       22.86     17.04 o 
  -7   6   9      345.13      413.11     38.55 o 
  -6   6   9       12.10       17.77     31.76 o 
  -5   6   9      567.92      585.91     37.71 o 
  -4   6   9       89.13      110.98     30.13 o 
  -3   6   9      407.95      492.04     74.81 o 
  -2   6   9      599.97      619.23     60.08 o 
  -1   6   9        0.44      -19.53     19.53 o 
   0   6   9      313.93      378.03     31.93 o 
   1   6   9      113.89      114.86     27.02 o 
   2   6   9      341.20      389.08     56.20 o 
 -17   0  10      451.94      451.74     51.00 o 
 -16   0  10      277.38      304.19     43.19 o 
 -15   0  10       48.62      118.38     30.96 o 
 -14   0  10      586.89      568.40     53.19 o 
 -13   0  10      282.26      278.00     36.07 o 
 -12   0  10      304.81      346.17     41.18 o 
 -11   0  10      319.34      384.94     40.49 o 
 -10   0  10      488.95      422.57     42.22 o 
  -9   0  10     1773.20     1880.49    133.77 o 
  -8   0  10      484.28      436.87     41.76 o 
  -7   0  10      886.12      860.12     67.66 o 
  -6   0  10      349.37      308.55     34.98 o 
  -5   0  10      449.77      616.76     52.78 o 
  -4   0  10      813.56     1012.16     77.14 o 
  -3   0  10      158.61      192.30     28.66 o 
  -2   0  10      450.93      483.68     44.57 o 
  -1   0  10        7.50        5.92     21.37 o 
   0   0  10      314.16      266.11     32.97 o 
   1   0  10      616.93      600.56     51.75 o 
   2   0  10       16.75       35.50     21.77 o 
   4   0  10       17.07       -7.87     22.97 o 
   5   0  10      485.12      540.14     48.19 o 
   6   0  10      374.29      379.95     41.70 o 
   7   0  10       62.03       21.31     26.88 o 
 -17   1  10        0.49       -3.93     22.68 o 
 -16   1  10        1.80       -8.71     20.62 o 
 -15   1  10        1.79        7.33     20.28 o 
 -14   1  10       74.15       49.53     19.49 o 
 -13   1  10      112.67      116.27     21.56 o 
 -12   1  10      167.88      148.69     20.79 o 
 -11   1  10       15.55       22.90     17.20 o 
 -10   1  10       30.67       29.23     16.21 o 
  -9   1  10      221.09      188.72     21.30 o 
  -8   1  10       87.76       94.66     17.31 o 
  -7   1  10       45.51       58.08     17.27 o 
  -6   1  10        5.35        5.21     14.96 o 
  -5   1  10        0.71       12.40     15.63 o 
  -4   1  10      321.89      272.32     23.48 o 
  -3   1  10      143.83      129.23     13.57 o 
  -2   1  10      125.40      129.45     14.54 o 
  -1   1  10       15.42       35.73     13.35 o 
   0   1  10        6.81       36.80     15.61 o 
   1   1  10       40.49       34.21     26.19 o 
   2   1  10       28.14       -3.81     18.35 o 
   3   1  10       87.96      118.78     27.00 o 
   4   1  10       47.65       56.75     25.67 o 
   5   1  10       35.58       43.71     24.64 o 
   6   1  10       20.43      -25.62     25.62 o 
   7   1  10        9.37       40.64     19.39 o 
 -16   2  10        6.81        8.97     22.63 o 
 -15   2  10      194.86      166.06     29.18 o 
 -14   2  10      237.41      264.56     87.65 o 
 -13   2  10        6.18        2.64     18.34 o 
 -12   2  10      613.20      634.28     55.57 o 
 -11   2  10      168.56      184.52     26.79 o 
 -10   2  10      570.76      606.36     40.55 o 
  -9   2  10      586.92      547.82     51.89 o 
  -8   2  10      120.20      135.95     20.23 o 
  -7   2  10      739.09      892.77     56.05 o 
  -6   2  10       58.14       93.80     13.84 o 
  -5   2  10      243.95      249.01     19.38 o 
  -4   2  10      520.06      629.26     30.07 o 
  -3   2  10       60.08       66.99     13.04 o 
  -2   2  10      756.13      803.15     36.21 o 
  -1   2  10        6.89       16.83     15.46 o 
   0   2  10      258.22      288.83     47.93 o 
   1   2  10      166.34      161.69     20.92 o 
   2   2  10       18.26       15.62     17.89 o 
   3   2  10      548.91      613.11     38.40 o 
   4   2  10       95.82      114.24     28.78 o 
   5   2  10      477.60      489.94     48.19 o 
   6   2  10      317.80      277.65     36.47 o 
   7   2  10      116.68      213.84     37.33 o 
 -15   3  10       99.46      121.61     24.76 o 
 -14   3  10        7.76       31.37     19.76 o 
 -13   3  10      217.90      168.84     23.85 o 
 -12   3  10       13.76       -3.54     17.98 o 
 -11   3  10      255.11      247.62     19.85 o 
 -10   3  10      183.84      183.56     17.64 o 
  -9   3  10       15.17       -2.30     13.17 o 
  -8   3  10      181.80      206.50     21.60 o 
  -7   3  10       18.54       21.65     13.35 o 
  -6   3  10     1025.89     1004.57     43.55 o 
  -5   3  10       91.39       94.09     14.72 o 
  -4   3  10      351.09      341.53     21.48 o 
  -3   3  10       38.95       65.72     17.78 o 
  -2   3  10       97.78       99.63     18.65 o 
  -1   3  10      282.32      266.83     23.94 o 
   0   3  10      592.23      498.11     60.34 o 
   1   3  10       94.30      157.31     40.18 o 
   2   3  10      219.03      247.03     32.74 o 
   3   3  10       57.50       46.47     19.89 o 
   4   3  10      129.86       77.87     22.14 o 
   5   3  10      157.16      154.15     60.45 o 
   6   3  10       30.54       54.91     28.89 o 
 -14   4  10      237.38      275.21     19.01 o 
 -13   4  10        6.96       -0.06     13.65 o 
 -12   4  10      296.10      287.18     18.39 o 
 -11   4  10        0.62       17.73     20.86 o 
 -10   4  10       51.03       73.28     24.51 o 
  -9   4  10      120.11      170.45     18.84 o 
  -8   4  10        1.96       -6.62     14.24 o 
  -7   4  10      216.69      216.40     20.65 o 
  -6   4  10       68.27       80.33     15.97 o 
  -5   4  10       82.30       92.43     15.26 o 
  -4   4  10      271.24      312.35     90.03 o 
  -3   4  10       69.72       66.01     19.32 o 
  -2   4  10      244.89      324.28     27.69 o 
  -1   4  10        1.68        5.51     18.84 o 
   0   4  10       17.45       25.54     19.18 o 
   1   4  10      212.39      182.84     24.89 o 
   2   4  10       97.40      111.48     23.44 o 
   3   4  10      153.55      223.29     27.77 o 
   4   4  10        2.56       21.11     22.14 o 
 -11   5  10      192.54      198.16     17.21 o 
 -10   5  10      199.17      221.91     24.06 o 
  -9   5  10       46.63       49.08     17.09 o 
  -8   5  10      537.01      539.23     44.46 o 
  -7   5  10        1.35       12.28     16.64 o 
  -6   5  10      412.23      393.42     71.11 o 
  -5   5  10      142.65      131.49     22.12 o 
  -4   5  10       45.73       70.31     34.20 o 
  -3   5  10      413.58      438.62     33.26 o 
  -2   5  10        3.38      -15.64     19.90 o 
  -1   5  10      297.70      327.53     30.04 o 
   0   5  10      292.89      338.17     30.35 o 
   1   5  10        5.78        7.85     20.40 o 
   2   5  10      515.29      583.91     40.36 o 
 -14   1  11       14.38       14.71     20.36 o 
 -13   1  11      220.56      227.69     25.88 o 
 -12   1  11      222.17      250.26     26.52 o 
 -11   1  11      153.20      164.46     24.17 o 
 -10   1  11      801.56      826.78     48.41 o 
  -9   1  11        1.29        1.62     18.71 o 
  -8   1  11      296.15      373.34     42.88 o 
  -7   1  11      505.90      514.03     35.04 o 
  -6   1  11      143.50      124.55     20.51 o 
  -5   1  11     1242.41     1238.38     66.16 o 
  -4   1  11       85.20       83.35     20.29 o 
  -3   1  11      564.78      579.84     37.59 o 
  -2   1  11      779.85      759.10     45.05 o 
  -1   1  11       54.39       93.62     30.04 o 
   0   1  11      910.99     1102.28     85.87 o 
   1   1  11      166.95      225.33     36.53 o 
   2   1  11      565.15      516.88     47.79 o 
   3   1  11      335.38      275.99     36.64 o 
   4   1  11       39.78       39.69     29.75 o 
 -14   2  11       47.17        1.28     20.99 o 
 -13   2  11       77.36      130.75     34.69 o 
 -12   2  11       21.85        3.64     20.04 o 
 -11   2  11       91.46      129.59     35.47 o 
 -10   2  11        4.65       -6.76     18.38 o 
  -9   2  11      140.98      111.63     27.74 o 
  -8   2  11       10.57       12.24     20.36 o 
  -7   2  11        0.86       11.71     19.67 o 
  -6   2  11      150.63      131.88     22.02 o 
  -5   2  11        2.32       -6.86     17.77 o 
  -4   2  11       19.19       59.15     19.96 o 
  -3   2  11       14.54       18.84     18.14 o 
  -2   2  11        7.76        8.67     17.35 o 
  -1   2  11      339.02      298.42     26.95 o 
   0   2  11       52.37       53.68     20.48 o 
   1   2  11       48.44       66.03     22.08 o 
   2   2  11        2.20      -18.31     20.45 o 
   3   2  11       44.78        7.29     29.12 o 
 -12   3  11       92.23      109.82     24.50 o 
 -11   3  11       32.70       19.11     20.86 o 
 -10   3  11      165.28      227.27     57.35 o 
  -9   3  11        1.99       -7.51     20.65 o 
  -8   3  11      421.78      502.00     62.69 o 
  -7   3  11      196.22      172.49     18.23 o 
  -6   3  11        5.83       13.52     19.27 o 
  -5   3  11      819.31      881.04     52.85 o 
  -4   3  11        0.38       -4.64     16.45 o 
  -3   3  11      397.00      423.12     31.41 o 
  -2   3  11       82.08       75.53     36.33 o 
  -1   3  11       22.68        4.84     19.94 o 
   0   3  11      773.45      760.47     45.59 o 
   1   3  11       38.86       59.37     22.15 o 
   2   3  11      183.70      222.31     27.52 o 
 -10   4  11        3.14       19.89     17.74 o 
  -9   4  11      168.34      226.24     20.85 o 
  -8   4  11      152.25      164.17     19.03 o 
  -7   4  11      100.98      102.26     18.32 o 
  -6   4  11       20.36       38.71     20.77 o 
  -5   4  11        7.99       -4.54     23.55 o 
  -4   4  11       55.45       42.25     20.58 o 
  -3   4  11      400.16      323.24     28.20 o 
  -2   4  11      193.53      236.60     26.46 o 
  -1   4  11      111.12       92.24     23.57 o 
   0   4  11       61.50       25.16     21.50 o 
 -11   0  12      250.52      379.26     44.80 o 
 -10   0  12       50.15       67.49     32.16 o 
  -9   0  12        6.52        1.67     28.09 o 
  -8   0  12      437.29      432.04     46.87 o 
  -7   0  12      141.17      101.43     32.28 o 
  -6   0  12      612.24      685.11     62.26 o 
  -5   0  12       17.38       30.38     30.84 o 
  -4   0  12      128.78      100.46     33.83 o 
  -3   0  12      535.79      641.23     60.83 o 
  -2   0  12       12.87       53.19     34.06 o 
 -11   1  12        3.06        7.88     21.42 o 
 -10   1  12       28.67       51.09     21.05 o 
  -9   1  12       30.86       51.06     21.12 o 
  -8   1  12        0.33       13.45     22.03 o 
  -7   1  12       33.34       84.47     24.01 o 
  -6   1  12        6.14        0.20     20.05 o 
  -5   1  12       37.90       16.71     23.43 o 
  -4   1  12       38.26       16.00     20.59 o 
  -3   1  12        6.83        6.81     20.36 o 
  -2   1  12       30.39       57.61     32.45 o 
  -1   1  12        0.75       31.88     32.97 o 
  -9   2  12       16.38       28.59     22.05 o 
  -8   2  12      283.17      225.69     26.76 o 
  -7   2  12        0.01       22.89     21.70 o 
  -6   2  12      252.63      264.35     28.42 o 
  -5   2  12      108.26      160.68     29.90 o 
  -4   2  12       62.57       82.36     34.75 o 
  -3   2  12      221.64      295.74     42.68 o 
  -2   2  12        4.99       -9.71     32.05 o 
                                                 
